# Supplementary material for: Use of the Superblock model for promoting physical activity in Barcelona: a one-year observational comparative study
Source: Arch Public Health. 2022 Dec 27;80:257. doi: 10.1186/s13690-022-01005-y (PMC9793503; doi:10.1186/s13690-022-01005-y)
Supplement: Supplementary file 2 — Additional file 2. [file 13690_2022_1005_MOESM2_ESM.xlsx]

## Sheet: tots_els_talls_rec (4)
LLOC	GENERE	EDAT_G	ACT_FISICA	TIPUS_AF_vig	TIPUS_AF_CAM	tall	CdS_b	hora_g
0	men	adult	standing	88	88	W1	Weekday	Morning
0	women	child	standing	88	88	W1	Weekday	Morning
0	women	teen	standing	88	88	W1	Weekday	Morning
0	women	adult	standing	88	88	W1	Weekday	Morning
0	women	adult	standing	88	88	W1	Weekday	Morning
0	men	child	standing	88	88	W1	Weekday	Morning
0	men	adult	standing	88	88	W1	Weekday	Morning
0	women	elder	standing	88	88	W1	Weekday	Morning
0	men	elder	standing	88	88	W1	Weekday	Morning
0	men	adult	standing	88	88	W1	Weekday	Morning
0	women	elder	standing	88	88	W1	Weekday	Morning
0	women	elder	standing	88	88	W1	Weekday	Morning
0	men	elder	standing	88	88	W1	Weekday	Morning
0	men	adult	standing	88	88	W1	Weekday	Morning
0	men	adult	standing	88	88	W1	Weekday	Morning
0	men	adult	standing	88	88	W1	Weekday	Morning
0	women	adult	standing	88	88	W1	Weekday	Morning
0	women	adult	standing	88	88	W1	Weekday	Morning
0	men	adult	standing	88	88	W1	Weekday	Mid-day
0	men	elder	standing	88	88	W1	Weekday	Mid-day
0	men	elder	standing	88	88	W1	Weekday	Mid-day
0	women	adult	standing	88	88	W1	Weekday	Mid-day
0	men	adult	standing	88	88	W1	Weekday	Mid-day
0	men	adult	standing	88	88	W1	Weekday	Mid-day
0	men	adult	standing	88	88	W1	Weekday	Mid-day
0	women	elder	standing	88	88	W1	Weekday	Mid-day
0	women	adult	standing	88	88	W1	Weekday	Afternoon
0	men	adult	standing	88	88	W1	Weekday	Afternoon
0	women	adult	standing	88	88	W1	Weekday	Afternoon
0	women	adult	standing	88	88	W1	Weekday	Afternoon
0	men	adult	standing	88	88	W1	Weekday	Afternoon
0	men	adult	standing	88	88	W1	Weekday	Afternoon
0	women	adult	standing	88	88	W1	Weekday	Afternoon
0	women	adult	standing	88	88	W1	Weekday	Afternoon
0	women	adult	standing	88	88	W1	Weekday	Afternoon
0	women	adult	standing	88	88	W1	Weekday	Afternoon
0	women	elder	standing	88	88	W1	Weekday	Afternoon
0	women	adult	standing	88	88	W1	Weekday	Afternoon
0	men	adult	standing	88	88	W1	Weekday	Afternoon
0	men	elder	standing	88	88	W1	Weekday	Afternoon
0	women	adult	standing	88	88	W1	Weekday	Afternoon
0	women	elder	standing	88	88	W1	Weekday	Afternoon
0	women	adult	standing	88	88	W1	Weekday	Afternoon
0	women	adult	standing	88	88	W1	Weekday	Afternoon
0	men	adult	standing	88	88	W1	Weekday	Afternoon
0	men	adult	standing	88	88	W1	Weekday	Afternoon
0	men	adult	standing	88	88	W1	Weekday	Afternoon
0	men	adult	standing	88	88	W1	Weekday	Afternoon
0	men	adult	standing	88	88	W1	Weekday	Afternoon
0	men	child	standing	88	88	W1	Weekday	Afternoon
0	men	adult	standing	88	88	W1	Weekday	Afternoon
0	women	adult	standing	88	88	W1	Weekday	Afternoon
0	women	adult	standing	88	88	W1	Weekday	Afternoon
0	men	adult	standing	88	88	W1	Weekday	Afternoon
0	men	elder	standing	88	88	W1	Weekday	Afternoon
0	women	elder	standing	88	88	W1	Weekday	Afternoon
0	women	adult	standing	88	88	W1	Weekday	Evening
0	men	adult	standing	88	88	W1	Weekday	Evening
0	women	adult	standing	88	88	W1	Weekday	Evening
0	women	adult	standing	88	88	W1	Weekday	Evening
0	women	adult	standing	88	88	W1	Weekday	Evening
0	women	adult	standing	88	88	W1	Weekday	Evening
0	women	adult	standing	88	88	W1	Weekday	Evening
0	women	teen	standing	88	88	W1	Weekday	Evening
0	women	adult	standing	88	88	W1	Weekday	Evening
0	women	adult	standing	88	88	W1	Weekday	Evening
0	women	adult	standing	88	88	W1	Weekday	Evening
0	women	adult	standing	88	88	W1	Weekday	Evening
0	men	adult	standing	88	88	W1	Weekday	Evening
0	men	adult	standing	88	88	W1	Weekday	Evening
0	women	adult	standing	88	88	W1	Weekday	Evening
0	women	adult	standing	88	88	W1	Weekday	Evening
0	men	adult	standing	88	88	W1	Weekday	Evening
0	men	adult	standing	88	88	W1	Weekday	Evening
0	women	adult	standing	88	88	W1	Weekday	Evening
0	women	adult	standing	88	88	W1	Weekday	Evening
0	men	adult	standing	88	88	W1	Weekday	Evening
0	women	adult	standing	88	88	W1	Weekday	Evening
0	men	adult	standing	88	88	W1	Weekday	Evening
0	men	adult	standing	88	88	W1	Weekday	Evening
0	men	adult	standing	88	88	W1	Weekday	Evening
0	men	adult	standing	88	88	W1	Weekday	Evening
0	men	elder	standing	88	88	W1	Weekday	Evening
1	men	adult	standing	88	88	W1	Weekday	Morning
1	men	adult	standing	88	88	W1	Weekday	Morning
1	men	adult	standing	88	88	W1	Weekday	Morning
1	men	adult	standing	88	88	W1	Weekday	Morning
1	men	adult	standing	88	88	W1	Weekday	Morning
1	men	adult	standing	88	88	W1	Weekday	Morning
1	men	elder	standing	88	88	W1	Weekday	Morning
1	men	elder	standing	88	88	W1	Weekday	Morning
1	men	elder	standing	88	88	W1	Weekday	Morning
1	women	elder	standing	88	88	W1	Weekday	Morning
1	men	adult	standing	88	88	W1	Weekday	Morning
1	men	adult	standing	88	88	W1	Weekday	Mid-day
1	men	adult	standing	88	88	W1	Weekday	Mid-day
1	men	elder	standing	88	88	W1	Weekday	Mid-day
1	men	elder	standing	88	88	W1	Weekday	Mid-day
1	women	elder	standing	88	88	W1	Weekday	Mid-day
1	men	elder	standing	88	88	W1	Weekday	Mid-day
1	men	elder	standing	88	88	W1	Weekday	Mid-day
1	men	elder	standing	88	88	W1	Weekday	Mid-day
1	men	adult	standing	88	88	W1	Weekday	Mid-day
1	men	adult	standing	88	88	W1	Weekday	Afternoon
1	men	adult	standing	88	88	W1	Weekday	Afternoon
1	women	adult	standing	88	88	W1	Weekday	Afternoon
1	women	adult	standing	88	88	W1	Weekday	Afternoon
1	men	adult	standing	88	88	W1	Weekday	Afternoon
1	men	adult	standing	88	88	W1	Weekday	Afternoon
1	men	elder	standing	88	88	W1	Weekday	Afternoon
1	men	adult	standing	88	88	W1	Weekday	Afternoon
1	men	adult	standing	88	88	W1	Weekday	Afternoon
1	men	adult	standing	88	88	W1	Weekday	Afternoon
1	men	elder	standing	88	88	W1	Weekday	Evening
1	men	adult	standing	88	88	W1	Weekday	Evening
1	women	teen	standing	88	88	W1	Weekday	Evening
1	men	adult	standing	88	88	W1	Weekday	Evening
1	men	adult	standing	88	88	W1	Weekday	Evening
0	women	adult	vigorous	99	88	W1	Weekday	Morning
0	men	adult	vigorous	99	88	W1	Weekday	Morning
0	women	adult	vigorous	99	88	W1	Weekday	Morning
0	men	adult	vigorous	99	88	W1	Weekday	Morning
0	men	adult	vigorous	99	88	W1	Weekday	Morning
0	women	adult	vigorous	99	88	W1	Weekday	Morning
0	men	elder	vigorous	99	88	W1	Weekday	Morning
0	women	adult	vigorous	99	88	W1	Weekday	Morning
0	men	adult	vigorous	99	88	W1	Weekday	Morning
0	women	adult	vigorous	99	88	W1	Weekday	Morning
0	men	elder	vigorous	99	88	W1	Weekday	Morning
0	men	adult	vigorous	99	88	W1	Weekday	Morning
0	men	adult	vigorous	99	88	W1	Weekday	Morning
0	men	adult	vigorous	99	88	W1	Weekday	Morning
0	women	adult	vigorous	99	88	W1	Weekday	Morning
0	men	adult	vigorous	99	88	W1	Weekday	Morning
0	men	adult	vigorous	99	88	W1	Weekday	Morning
0	men	adult	vigorous	99	88	W1	Weekday	Morning
0	men	teen	vigorous	99	88	W1	Weekday	Morning
0	men	adult	vigorous	99	88	W1	Weekday	Mid-day
0	men	adult	vigorous	99	88	W1	Weekday	Mid-day
0	women	elder	vigorous	99	88	W1	Weekday	Mid-day
0	men	adult	vigorous	99	88	W1	Weekday	Mid-day
0	men	adult	vigorous	99	88	W1	Weekday	Mid-day
0	men	adult	vigorous	99	88	W1	Weekday	Mid-day
0	men	adult	vigorous	99	88	W1	Weekday	Mid-day
0	men	adult	vigorous	99	88	W1	Weekday	Mid-day
0	men	adult	vigorous	99	88	W1	Weekday	Mid-day
0	men	adult	vigorous	99	88	W1	Weekday	Mid-day
0	men	elder	vigorous	99	88	W1	Weekday	Mid-day
0	women	teen	vigorous	99	88	W1	Weekday	Mid-day
0	men	adult	vigorous	99	88	W1	Weekday	Mid-day
0	women	adult	vigorous	99	88	W1	Weekday	Mid-day
0	men	adult	vigorous	99	88	W1	Weekday	Mid-day
0	women	adult	vigorous	99	88	W1	Weekday	Afternoon
0	men	adult	vigorous	99	88	W1	Weekday	Afternoon
0	women	adult	vigorous	99	88	W1	Weekday	Afternoon
0	men	elder	vigorous	99	88	W1	Weekday	Afternoon
0	men	adult	vigorous	99	88	W1	Weekday	Afternoon
0	women	adult	vigorous	99	88	W1	Weekday	Afternoon
0	men	adult	vigorous	99	88	W1	Weekday	Afternoon
0	men	adult	vigorous	99	88	W1	Weekday	Afternoon
0	men	adult	vigorous	99	88	W1	Weekday	Afternoon
0	women	adult	vigorous	99	88	W1	Weekday	Afternoon
0	women	adult	vigorous	99	88	W1	Weekday	Afternoon
0	men	adult	vigorous	99	88	W1	Weekday	Afternoon
0	men	adult	vigorous	99	88	W1	Weekday	Afternoon
0	men	adult	vigorous	99	88	W1	Weekday	Afternoon
0	men	adult	vigorous	99	88	W1	Weekday	Afternoon
0	men	adult	vigorous	99	88	W1	Weekday	Afternoon
0	men	adult	vigorous	99	88	W1	Weekday	Afternoon
0	men	adult	vigorous	99	88	W1	Weekday	Afternoon
0	women	elder	vigorous	99	88	W1	Weekday	Afternoon
0	men	adult	vigorous	99	88	W1	Weekday	Afternoon
0	women	adult	vigorous	99	88	W1	Weekday	Afternoon
0	women	adult	vigorous	99	88	W1	Weekday	Afternoon
0	men	adult	vigorous	99	88	W1	Weekday	Afternoon
0	women	adult	vigorous	99	88	W1	Weekday	Afternoon
0	men	adult	vigorous	99	88	W1	Weekday	Afternoon
0	men	adult	vigorous	99	88	W1	Weekday	Afternoon
0	men	adult	vigorous	99	88	W1	Weekday	Afternoon
0	men	adult	vigorous	99	88	W1	Weekday	Afternoon
0	women	adult	vigorous	99	88	W1	Weekday	Afternoon
0	men	adult	vigorous	99	88	W1	Weekday	Afternoon
0	men	adult	vigorous	99	88	W1	Weekday	Afternoon
0	women	adult	vigorous	99	88	W1	Weekday	Afternoon
0	men	adult	vigorous	99	88	W1	Weekday	Afternoon
0	men	adult	vigorous	99	88	W1	Weekday	Afternoon
0	men	elder	vigorous	99	88	W1	Weekday	Afternoon
0	men	child	vigorous	99	88	W1	Weekday	Evening
0	women	child	vigorous	99	88	W1	Weekday	Evening
0	men	adult	vigorous	99	88	W1	Weekday	Evening
0	women	teen	vigorous	99	88	W1	Weekday	Evening
0	women	adult	vigorous	99	88	W1	Weekday	Evening
0	men	adult	vigorous	99	88	W1	Weekday	Evening
0	men	adult	vigorous	99	88	W1	Weekday	Evening
0	men	elder	vigorous	99	88	W1	Weekday	Evening
0	women	adult	vigorous	99	88	W1	Weekday	Evening
0	men	adult	vigorous	99	88	W1	Weekday	Evening
0	women	child	vigorous	99	88	W1	Weekday	Evening
0	men	adult	vigorous	99	88	W1	Weekday	Evening
0	men	adult	vigorous	99	88	W1	Weekday	Evening
0	men	adult	vigorous	99	88	W1	Weekday	Evening
0	men	adult	vigorous	99	88	W1	Weekday	Evening
0	men	adult	vigorous	99	88	W1	Weekday	Evening
0	women	child	vigorous	99	88	W1	Weekday	Evening
0	women	elder	vigorous	99	88	W1	Weekday	Evening
0	men	adult	vigorous	99	88	W1	Weekday	Evening
0	men	adult	vigorous	99	88	W1	Weekday	Evening
0	men	adult	vigorous	99	88	W1	Weekday	Evening
0	men	adult	vigorous	99	88	W1	Weekday	Evening
0	men	adult	vigorous	99	88	W1	Weekday	Evening
0	men	adult	vigorous	99	88	W1	Weekday	Evening
0	men	adult	vigorous	99	88	W1	Weekday	Evening
0	men	adult	vigorous	99	88	W1	Weekday	Evening
0	women	adult	vigorous	99	88	W1	Weekday	Evening
0	men	adult	vigorous	99	88	W1	Weekday	Evening
0	women	elder	vigorous	99	88	W1	Weekday	Evening
0	men	elder	vigorous	99	88	W1	Weekday	Evening
0	men	adult	vigorous	99	88	W1	Weekday	Evening
0	men	adult	vigorous	99	88	W1	Weekday	Evening
0	women	adult	vigorous	99	88	W1	Weekday	Evening
1	women	adult	vigorous	99	88	W1	Weekday	Morning
1	men	adult	vigorous	99	88	W1	Weekday	Morning
1	women	adult	vigorous	99	88	W1	Weekday	Morning
1	women	adult	vigorous	99	88	W1	Weekday	Morning
1	men	adult	vigorous	99	88	W1	Weekday	Morning
1	women	adult	vigorous	99	88	W1	Weekday	Morning
1	men	adult	vigorous	99	88	W1	Weekday	Morning
1	men	child	vigorous	99	88	W1	Weekday	Morning
1	women	adult	vigorous	99	88	W1	Weekday	Morning
1	women	adult	vigorous	99	88	W1	Weekday	Morning
1	men	adult	vigorous	99	88	W1	Weekday	Morning
1	women	adult	vigorous	99	88	W1	Weekday	Morning
1	women	adult	vigorous	99	88	W1	Weekday	Morning
1	women	adult	vigorous	99	88	W1	Weekday	Morning
1	men	adult	vigorous	99	88	W1	Weekday	Morning
1	women	teen	vigorous	99	88	W1	Weekday	Morning
1	men	adult	vigorous	99	88	W1	Weekday	Morning
1	women	adult	vigorous	99	88	W1	Weekday	Morning
1	men	teen	vigorous	99	88	W1	Weekday	Morning
1	men	adult	vigorous	99	88	W1	Weekday	Morning
1	men	teen	vigorous	99	88	W1	Weekday	Morning
1	men	adult	vigorous	99	88	W1	Weekday	Morning
1	women	adult	vigorous	99	88	W1	Weekday	Morning
1	women	adult	vigorous	99	88	W1	Weekday	Morning
1	men	adult	vigorous	99	88	W1	Weekday	Morning
1	men	adult	vigorous	99	88	W1	Weekday	Morning
1	women	elder	vigorous	99	88	W1	Weekday	Morning
1	women	adult	vigorous	99	88	W1	Weekday	Mid-day
1	men	adult	vigorous	99	88	W1	Weekday	Mid-day
1	women	adult	vigorous	99	88	W1	Weekday	Mid-day
1	women	adult	vigorous	99	88	W1	Weekday	Mid-day
1	men	adult	vigorous	99	88	W1	Weekday	Mid-day
1	women	adult	vigorous	99	88	W1	Weekday	Mid-day
1	men	elder	vigorous	99	88	W1	Weekday	Mid-day
1	men	adult	vigorous	99	88	W1	Weekday	Mid-day
1	men	adult	vigorous	99	88	W1	Weekday	Mid-day
1	men	adult	vigorous	99	88	W1	Weekday	Mid-day
1	men	adult	vigorous	99	88	W1	Weekday	Mid-day
1	men	adult	vigorous	99	88	W1	Weekday	Mid-day
1	men	adult	vigorous	99	88	W1	Weekday	Mid-day
1	men	adult	vigorous	99	88	W1	Weekday	Mid-day
1	men	adult	vigorous	99	88	W1	Weekday	Mid-day
1	men	adult	vigorous	99	88	W1	Weekday	Mid-day
1	men	adult	vigorous	99	88	W1	Weekday	Mid-day
1	women	adult	vigorous	99	88	W1	Weekday	Mid-day
1	men	adult	vigorous	99	88	W1	Weekday	Mid-day
1	men	adult	vigorous	99	88	W1	Weekday	Mid-day
1	women	adult	vigorous	99	88	W1	Weekday	Mid-day
1	men	adult	vigorous	99	88	W1	Weekday	Mid-day
1	women	adult	vigorous	99	88	W1	Weekday	Mid-day
1	men	adult	vigorous	99	88	W1	Weekday	Mid-day
1	men	adult	vigorous	99	88	W1	Weekday	Mid-day
1	men	adult	vigorous	99	88	W1	Weekday	Mid-day
1	women	adult	vigorous	99	88	W1	Weekday	Mid-day
1	men	adult	vigorous	99	88	W1	Weekday	Mid-day
1	men	adult	vigorous	99	88	W1	Weekday	Mid-day
1	women	adult	vigorous	99	88	W1	Weekday	Mid-day
1	women	adult	vigorous	99	88	W1	Weekday	Mid-day
1	men	adult	vigorous	99	88	W1	Weekday	Mid-day
1	men	adult	vigorous	99	88	W1	Weekday	Mid-day
1	men	adult	vigorous	99	88	W1	Weekday	Mid-day
1	women	adult	vigorous	99	88	W1	Weekday	Afternoon
1	men	adult	vigorous	99	88	W1	Weekday	Afternoon
1	women	adult	vigorous	99	88	W1	Weekday	Afternoon
1	women	adult	vigorous	99	88	W1	Weekday	Afternoon
1	women	adult	vigorous	99	88	W1	Weekday	Afternoon
1	women	adult	vigorous	99	88	W1	Weekday	Afternoon
1	men	adult	vigorous	99	88	W1	Weekday	Afternoon
1	women	adult	vigorous	99	88	W1	Weekday	Afternoon
1	men	adult	vigorous	99	88	W1	Weekday	Afternoon
1	men	adult	vigorous	99	88	W1	Weekday	Afternoon
1	women	adult	vigorous	99	88	W1	Weekday	Afternoon
1	men	adult	vigorous	99	88	W1	Weekday	Afternoon
1	men	adult	vigorous	99	88	W1	Weekday	Afternoon
1	men	adult	vigorous	99	88	W1	Weekday	Afternoon
1	men	adult	vigorous	99	88	W1	Weekday	Afternoon
1	men	adult	vigorous	99	88	W1	Weekday	Afternoon
1	men	adult	vigorous	99	88	W1	Weekday	Afternoon
1	men	adult	vigorous	99	88	W1	Weekday	Afternoon
1	men	adult	vigorous	99	88	W1	Weekday	Afternoon
1	men	adult	vigorous	99	88	W1	Weekday	Afternoon
1	men	adult	vigorous	99	88	W1	Weekday	Afternoon
1	women	adult	vigorous	99	88	W1	Weekday	Afternoon
1	men	adult	vigorous	99	88	W1	Weekday	Afternoon
1	women	adult	vigorous	99	88	W1	Weekday	Afternoon
1	men	adult	vigorous	99	88	W1	Weekday	Afternoon
1	men	adult	vigorous	99	88	W1	Weekday	Afternoon
1	men	adult	vigorous	99	88	W1	Weekday	Afternoon
1	men	adult	vigorous	99	88	W1	Weekday	Afternoon
1	men	adult	vigorous	99	88	W1	Weekday	Afternoon
1	men	adult	vigorous	99	88	W1	Weekday	Afternoon
1	men	adult	vigorous	99	88	W1	Weekday	Afternoon
1	men	adult	vigorous	99	88	W1	Weekday	Afternoon
1	men	adult	vigorous	99	88	W1	Weekday	Afternoon
1	men	adult	vigorous	99	88	W1	Weekday	Afternoon
1	men	adult	vigorous	99	88	W1	Weekday	Afternoon
1	men	adult	vigorous	99	88	W1	Weekday	Afternoon
1	women	adult	vigorous	99	88	W1	Weekday	Afternoon
1	women	adult	vigorous	99	88	W1	Weekday	Afternoon
1	men	adult	vigorous	99	88	W1	Weekday	Afternoon
1	men	adult	vigorous	99	88	W1	Weekday	Afternoon
1	men	adult	vigorous	99	88	W1	Weekday	Afternoon
1	men	adult	vigorous	99	88	W1	Weekday	Afternoon
1	men	adult	vigorous	99	88	W1	Weekday	Afternoon
1	men	adult	vigorous	99	88	W1	Weekday	Afternoon
1	men	adult	vigorous	99	88	W1	Weekday	Afternoon
1	men	adult	vigorous	99	88	W1	Weekday	Afternoon
1	men	adult	vigorous	99	88	W1	Weekday	Afternoon
1	men	adult	vigorous	99	88	W1	Weekday	Afternoon
1	women	teen	vigorous	99	88	W1	Weekday	Afternoon
1	men	teen	vigorous	99	88	W1	Weekday	Afternoon
1	men	adult	vigorous	99	88	W1	Weekday	Afternoon
1	women	adult	vigorous	99	88	W1	Weekday	Afternoon
1	men	adult	vigorous	99	88	W1	Weekday	Afternoon
1	men	adult	vigorous	99	88	W1	Weekday	Afternoon
1	men	adult	vigorous	99	88	W1	Weekday	Afternoon
1	men	adult	vigorous	99	88	W1	Weekday	Afternoon
1	men	adult	vigorous	99	88	W1	Weekday	Afternoon
1	men	adult	vigorous	99	88	W1	Weekday	Afternoon
1	men	adult	vigorous	99	88	W1	Weekday	Afternoon
1	men	adult	vigorous	99	88	W1	Weekday	Afternoon
1	men	adult	vigorous	99	88	W1	Weekday	Afternoon
1	men	adult	vigorous	99	88	W1	Weekday	Afternoon
1	men	adult	vigorous	99	88	W1	Weekday	Evening
1	women	adult	vigorous	99	88	W1	Weekday	Evening
1	men	adult	vigorous	99	88	W1	Weekday	Evening
1	men	adult	vigorous	99	88	W1	Weekday	Evening
1	men	adult	vigorous	99	88	W1	Weekday	Evening
1	men	adult	vigorous	99	88	W1	Weekday	Evening
1	men	adult	vigorous	99	88	W1	Weekday	Evening
1	men	adult	vigorous	99	88	W1	Weekday	Evening
1	men	adult	vigorous	99	88	W1	Weekday	Evening
1	men	elder	vigorous	99	88	W1	Weekday	Evening
1	men	adult	vigorous	99	88	W1	Weekday	Evening
1	men	adult	vigorous	99	88	W1	Weekday	Evening
1	men	adult	vigorous	99	88	W1	Weekday	Evening
1	women	adult	vigorous	99	88	W1	Weekday	Evening
1	men	adult	vigorous	99	88	W1	Weekday	Evening
1	men	child	vigorous	99	88	W1	Weekday	Evening
1	men	adult	vigorous	99	88	W1	Weekday	Evening
1	women	adult	vigorous	99	88	W1	Weekday	Evening
1	women	adult	vigorous	99	88	W1	Weekday	Evening
1	men	adult	vigorous	99	88	W1	Weekday	Evening
1	women	elder	vigorous	99	88	W1	Weekday	Evening
1	men	adult	vigorous	99	88	W1	Weekday	Evening
1	men	adult	vigorous	99	88	W1	Weekday	Evening
1	men	adult	vigorous	99	88	W1	Weekday	Evening
1	men	adult	vigorous	99	88	W1	Weekday	Evening
1	men	adult	vigorous	99	88	W1	Weekday	Evening
1	women	adult	vigorous	99	88	W1	Weekday	Evening
1	women	adult	vigorous	99	88	W1	Weekday	Evening
1	women	adult	vigorous	99	88	W1	Weekday	Evening
1	men	adult	vigorous	99	88	W1	Weekday	Evening
1	men	adult	vigorous	99	88	W1	Weekday	Evening
1	men	adult	vigorous	99	88	W1	Weekday	Evening
1	men	adult	vigorous	99	88	W1	Weekday	Evening
1	men	adult	vigorous	99	88	W1	Weekday	Evening
1	men	adult	vigorous	99	88	W1	Weekday	Evening
1	men	adult	vigorous	99	88	W1	Weekday	Evening
1	women	teen	vigorous	99	88	W1	Weekday	Evening
1	women	teen	vigorous	99	88	W1	Weekday	Evening
1	men	teen	vigorous	99	88	W1	Weekday	Evening
1	men	adult	vigorous	99	88	W1	Weekday	Evening
1	men	adult	vigorous	99	88	W1	Weekday	Evening
1	men	adult	vigorous	99	88	W1	Weekday	Evening
1	men	adult	vigorous	99	88	W1	Weekday	Evening
1	women	adult	vigorous	99	88	W1	Weekday	Evening
1	men	adult	vigorous	99	88	W1	Weekday	Evening
1	men	adult	vigorous	99	88	W1	Weekday	Evening
1	women	adult	vigorous	99	88	W1	Weekday	Evening
1	women	adult	vigorous	99	88	W1	Weekday	Evening
0	women	adult	walking	88	99	W1	Weekday	Morning
0	men	adult	walking	88	99	W1	Weekday	Morning
0	men	child	walking	88	99	W1	Weekday	Morning
0	women	adult	walking	88	99	W1	Weekday	Morning
0	women	elder	walking	88	99	W1	Weekday	Morning
0	men	elder	walking	88	99	W1	Weekday	Morning
0	men	elder	walking	88	99	W1	Weekday	Morning
0	women	elder	walking	88	99	W1	Weekday	Morning
0	men	adult	walking	88	99	W1	Weekday	Morning
0	women	adult	walking	88	99	W1	Weekday	Morning
0	men	adult	walking	88	99	W1	Weekday	Morning
0	men	adult	walking	88	99	W1	Weekday	Morning
0	women	adult	walking	88	99	W1	Weekday	Morning
0	women	adult	walking	88	99	W1	Weekday	Morning
0	men	adult	walking	88	99	W1	Weekday	Morning
0	men	adult	walking	88	99	W1	Weekday	Morning
0	women	elder	walking	88	99	W1	Weekday	Morning
0	women	elder	walking	88	99	W1	Weekday	Morning
0	men	adult	walking	88	99	W1	Weekday	Morning
0	men	adult	walking	88	99	W1	Weekday	Morning
0	women	adult	walking	88	99	W1	Weekday	Morning
0	men	adult	walking	88	99	W1	Weekday	Morning
0	women	adult	walking	88	99	W1	Weekday	Morning
0	women	adult	walking	88	99	W1	Weekday	Morning
0	women	adult	walking	88	99	W1	Weekday	Morning
0	men	adult	walking	88	99	W1	Weekday	Morning
0	women	adult	walking	88	99	W1	Weekday	Morning
0	women	adult	walking	88	99	W1	Weekday	Morning
0	women	child	walking	88	99	W1	Weekday	Morning
0	women	child	walking	88	99	W1	Weekday	Morning
0	women	adult	walking	88	99	W1	Weekday	Morning
0	women	adult	walking	88	99	W1	Weekday	Morning
0	men	adult	walking	88	99	W1	Weekday	Morning
0	men	adult	walking	88	99	W1	Weekday	Morning
0	men	child	walking	88	99	W1	Weekday	Morning
0	men	teen	walking	88	99	W1	Weekday	Morning
0	men	adult	walking	88	99	W1	Weekday	Morning
0	women	adult	walking	88	99	W1	Weekday	Morning
0	women	adult	walking	88	99	W1	Weekday	Morning
0	men	adult	walking	88	99	W1	Weekday	Morning
0	men	adult	walking	88	99	W1	Weekday	Morning
0	women	teen	walking	88	99	W1	Weekday	Morning
0	women	adult	walking	88	99	W1	Weekday	Morning
0	men	adult	walking	88	99	W1	Weekday	Morning
0	men	adult	walking	88	99	W1	Weekday	Morning
0	women	adult	walking	88	99	W1	Weekday	Morning
0	women	elder	walking	88	99	W1	Weekday	Morning
0	men	teen	walking	88	99	W1	Weekday	Morning
0	women	adult	walking	88	99	W1	Weekday	Morning
0	women	adult	walking	88	99	W1	Weekday	Morning
0	women	adult	walking	88	99	W1	Weekday	Morning
0	men	elder	walking	88	99	W1	Weekday	Morning
0	men	adult	walking	88	99	W1	Weekday	Morning
0	women	adult	walking	88	99	W1	Weekday	Morning
0	women	adult	walking	88	99	W1	Weekday	Morning
0	men	adult	walking	88	99	W1	Weekday	Morning
0	men	adult	walking	88	99	W1	Weekday	Morning
0	women	adult	walking	88	99	W1	Weekday	Morning
0	men	adult	walking	88	99	W1	Weekday	Morning
0	men	adult	walking	88	99	W1	Weekday	Morning
0	women	adult	walking	88	99	W1	Weekday	Morning
0	men	adult	walking	88	99	W1	Weekday	Morning
0	men	adult	walking	88	99	W1	Weekday	Morning
0	men	adult	walking	88	99	W1	Weekday	Morning
0	men	adult	walking	88	99	W1	Weekday	Morning
0	women	elder	walking	88	99	W1	Weekday	Morning
0	men	elder	walking	88	99	W1	Weekday	Morning
0	women	child	walking	88	99	W1	Weekday	Morning
0	women	elder	walking	88	99	W1	Weekday	Morning
0	women	elder	walking	88	99	W1	Weekday	Morning
0	women	adult	walking	88	99	W1	Weekday	Morning
0	women	child	walking	88	99	W1	Weekday	Morning
0	women	adult	walking	88	99	W1	Weekday	Morning
0	men	child	walking	88	99	W1	Weekday	Morning
0	men	elder	walking	88	99	W1	Weekday	Morning
0	men	elder	walking	88	99	W1	Weekday	Morning
0	men	adult	walking	88	99	W1	Weekday	Morning
0	women	adult	walking	88	99	W1	Weekday	Morning
0	women	adult	walking	88	99	W1	Weekday	Morning
0	women	elder	walking	88	99	W1	Weekday	Morning
0	women	adult	walking	88	99	W1	Weekday	Morning
0	men	elder	walking	88	99	W1	Weekday	Morning
0	men	child	walking	88	99	W1	Weekday	Morning
0	women	adult	walking	88	99	W1	Weekday	Morning
0	women	adult	walking	88	99	W1	Weekday	Morning
0	men	adult	walking	88	99	W1	Weekday	Morning
0	women	adult	walking	88	99	W1	Weekday	Morning
0	men	adult	walking	88	99	W1	Weekday	Morning
0	men	adult	walking	88	99	W1	Weekday	Morning
0	women	adult	walking	88	99	W1	Weekday	Morning
0	women	adult	walking	88	99	W1	Weekday	Morning
0	women	adult	walking	88	99	W1	Weekday	Morning
0	women	adult	walking	88	99	W1	Weekday	Morning
0	men	adult	walking	88	99	W1	Weekday	Morning
0	men	adult	walking	88	99	W1	Weekday	Morning
0	men	adult	walking	88	99	W1	Weekday	Morning
0	men	adult	walking	88	99	W1	Weekday	Morning
0	men	elder	walking	88	99	W1	Weekday	Morning
0	women	adult	walking	88	99	W1	Weekday	Morning
0	men	adult	walking	88	99	W1	Weekday	Morning
0	men	adult	walking	88	99	W1	Weekday	Morning
0	women	child	walking	88	99	W1	Weekday	Morning
0	men	adult	walking	88	99	W1	Weekday	Morning
0	women	adult	walking	88	99	W1	Weekday	Morning
0	men	child	walking	88	99	W1	Weekday	Morning
0	men	adult	walking	88	99	W1	Weekday	Morning
0	women	adult	walking	88	99	W1	Weekday	Morning
0	men	teen	walking	88	99	W1	Weekday	Morning
0	women	child	walking	88	99	W1	Weekday	Morning
0	women	adult	walking	88	99	W1	Weekday	Morning
0	men	adult	walking	88	99	W1	Weekday	Morning
0	men	adult	walking	88	99	W1	Weekday	Morning
0	men	adult	walking	88	99	W1	Weekday	Morning
0	women	adult	walking	88	99	W1	Weekday	Morning
0	men	adult	walking	88	99	W1	Weekday	Morning
0	women	adult	walking	88	99	W1	Weekday	Morning
0	women	adult	walking	88	99	W1	Weekday	Morning
0	men	child	walking	88	99	W1	Weekday	Morning
0	women	elder	walking	88	99	W1	Weekday	Morning
0	men	adult	walking	88	99	W1	Weekday	Morning
0	men	adult	walking	88	99	W1	Weekday	Morning
0	men	adult	walking	88	99	W1	Weekday	Morning
0	women	adult	walking	88	99	W1	Weekday	Morning
0	men	adult	walking	88	99	W1	Weekday	Morning
0	women	teen	walking	88	99	W1	Weekday	Morning
0	women	adult	walking	88	99	W1	Weekday	Morning
0	women	elder	walking	88	99	W1	Weekday	Morning
0	women	elder	walking	88	99	W1	Weekday	Morning
0	men	adult	walking	88	99	W1	Weekday	Morning
0	women	elder	walking	88	99	W1	Weekday	Morning
0	men	adult	walking	88	99	W1	Weekday	Morning
0	men	adult	walking	88	99	W1	Weekday	Morning
0	men	child	walking	88	99	W1	Weekday	Morning
0	women	adult	walking	88	99	W1	Weekday	Morning
0	women	adult	walking	88	99	W1	Weekday	Morning
0	women	adult	walking	88	99	W1	Weekday	Morning
0	men	teen	walking	88	99	W1	Weekday	Morning
0	women	adult	walking	88	99	W1	Weekday	Morning
0	men	adult	walking	88	99	W1	Weekday	Morning
0	men	adult	walking	88	99	W1	Weekday	Morning
0	men	child	walking	88	99	W1	Weekday	Morning
0	men	child	walking	88	99	W1	Weekday	Morning
0	men	child	walking	88	99	W1	Weekday	Morning
0	men	child	walking	88	99	W1	Weekday	Morning
0	women	adult	walking	88	99	W1	Weekday	Morning
0	women	adult	walking	88	99	W1	Weekday	Morning
0	women	elder	walking	88	99	W1	Weekday	Morning
0	women	adult	walking	88	99	W1	Weekday	Morning
0	women	adult	walking	88	99	W1	Weekday	Morning
0	men	child	walking	88	99	W1	Weekday	Morning
0	women	adult	walking	88	99	W1	Weekday	Morning
0	women	adult	walking	88	99	W1	Weekday	Morning
0	women	teen	walking	88	99	W1	Weekday	Morning
0	women	adult	walking	88	99	W1	Weekday	Morning
0	women	adult	walking	88	99	W1	Weekday	Morning
0	women	adult	walking	88	99	W1	Weekday	Morning
0	women	adult	walking	88	99	W1	Weekday	Morning
0	women	adult	walking	88	99	W1	Weekday	Morning
0	men	adult	walking	88	99	W1	Weekday	Morning
0	women	adult	walking	88	99	W1	Weekday	Morning
0	women	child	walking	88	99	W1	Weekday	Morning
0	women	elder	walking	88	99	W1	Weekday	Morning
0	men	teen	walking	88	99	W1	Weekday	Morning
0	men	adult	walking	88	99	W1	Weekday	Morning
0	men	elder	walking	88	99	W1	Weekday	Morning
0	women	child	walking	88	99	W1	Weekday	Morning
0	women	adult	walking	88	99	W1	Weekday	Morning
0	men	child	walking	88	99	W1	Weekday	Morning
0	men	adult	walking	88	99	W1	Weekday	Morning
0	women	teen	walking	88	99	W1	Weekday	Morning
0	men	adult	walking	88	99	W1	Weekday	Morning
0	men	adult	walking	88	99	W1	Weekday	Morning
0	women	adult	walking	88	99	W1	Weekday	Morning
0	men	teen	walking	88	99	W1	Weekday	Morning
0	men	adult	walking	88	99	W1	Weekday	Morning
0	men	adult	walking	88	99	W1	Weekday	Morning
0	men	adult	walking	88	99	W1	Weekday	Morning
0	men	adult	walking	88	99	W1	Weekday	Morning
0	men	adult	walking	88	99	W1	Weekday	Morning
0	women	adult	walking	88	99	W1	Weekday	Morning
0	women	elder	walking	88	99	W1	Weekday	Morning
0	men	elder	walking	88	99	W1	Weekday	Morning
0	women	adult	walking	88	99	W1	Weekday	Morning
0	men	adult	walking	88	99	W1	Weekday	Morning
0	men	child	walking	88	99	W1	Weekday	Morning
0	women	adult	walking	88	99	W1	Weekday	Morning
0	women	adult	walking	88	99	W1	Weekday	Morning
0	women	child	walking	88	99	W1	Weekday	Morning
0	men	child	walking	88	99	W1	Weekday	Morning
0	women	adult	walking	88	99	W1	Weekday	Morning
0	men	child	walking	88	99	W1	Weekday	Morning
0	women	adult	walking	88	99	W1	Weekday	Morning
0	women	adult	walking	88	99	W1	Weekday	Morning
0	women	elder	walking	88	99	W1	Weekday	Morning
0	women	adult	walking	88	99	W1	Weekday	Morning
0	women	adult	walking	88	99	W1	Weekday	Morning
0	men	adult	walking	88	99	W1	Weekday	Morning
0	men	adult	walking	88	99	W1	Weekday	Morning
0	women	elder	walking	88	99	W1	Weekday	Morning
0	women	child	walking	88	99	W1	Weekday	Morning
0	women	adult	walking	88	99	W1	Weekday	Morning
0	women	elder	walking	88	99	W1	Weekday	Morning
0	women	elder	walking	88	99	W1	Weekday	Morning
0	women	elder	walking	88	99	W1	Weekday	Morning
0	women	adult	walking	88	99	W1	Weekday	Morning
0	men	adult	walking	88	99	W1	Weekday	Morning
0	women	adult	walking	88	99	W1	Weekday	Morning
0	women	adult	walking	88	99	W1	Weekday	Morning
0	women	adult	walking	88	99	W1	Weekday	Morning
0	women	adult	walking	88	99	W1	Weekday	Morning
0	men	elder	walking	88	99	W1	Weekday	Morning
0	men	adult	walking	88	99	W1	Weekday	Morning
0	women	elder	walking	88	99	W1	Weekday	Morning
0	women	elder	walking	88	99	W1	Weekday	Morning
0	women	adult	walking	88	99	W1	Weekday	Morning
0	women	adult	walking	88	99	W1	Weekday	Morning
0	women	adult	walking	88	99	W1	Weekday	Morning
0	women	adult	walking	88	99	W1	Weekday	Morning
0	women	adult	walking	88	99	W1	Weekday	Morning
0	women	adult	walking	88	99	W1	Weekday	Morning
0	men	adult	walking	88	99	W1	Weekday	Morning
0	men	teen	walking	88	99	W1	Weekday	Morning
0	women	adult	walking	88	99	W1	Weekday	Morning
0	women	adult	walking	88	99	W1	Weekday	Morning
0	women	adult	walking	88	99	W1	Weekday	Morning
0	women	teen	walking	88	99	W1	Weekday	Morning
0	women	adult	walking	88	99	W1	Weekday	Morning
0	women	adult	walking	88	99	W1	Weekday	Morning
0	women	elder	walking	88	99	W1	Weekday	Morning
0	men	elder	walking	88	99	W1	Weekday	Morning
0	women	adult	walking	88	99	W1	Weekday	Morning
0	men	adult	walking	88	99	W1	Weekday	Morning
0	women	adult	walking	88	99	W1	Weekday	Morning
0	women	elder	walking	88	99	W1	Weekday	Morning
0	women	elder	walking	88	99	W1	Weekday	Morning
0	women	child	walking	88	99	W1	Weekday	Morning
0	men	child	walking	88	99	W1	Weekday	Morning
0	men	child	walking	88	99	W1	Weekday	Morning
0	women	adult	walking	88	99	W1	Weekday	Morning
0	women	adult	walking	88	99	W1	Weekday	Morning
0	women	elder	walking	88	99	W1	Weekday	Morning
0	women	elder	walking	88	99	W1	Weekday	Morning
0	women	adult	walking	88	99	W1	Weekday	Morning
0	women	adult	walking	88	99	W1	Weekday	Morning
0	women	adult	walking	88	99	W1	Weekday	Morning
0	men	adult	walking	88	99	W1	Weekday	Morning
0	women	adult	walking	88	99	W1	Weekday	Morning
0	women	elder	walking	88	99	W1	Weekday	Morning
0	women	elder	walking	88	99	W1	Weekday	Morning
0	women	adult	walking	88	99	W1	Weekday	Morning
0	women	adult	walking	88	99	W1	Weekday	Morning
0	women	adult	walking	88	99	W1	Weekday	Morning
0	women	elder	walking	88	99	W1	Weekday	Morning
0	men	adult	walking	88	99	W1	Weekday	Morning
0	men	adult	walking	88	99	W1	Weekday	Morning
0	men	adult	walking	88	99	W1	Weekday	Morning
0	men	adult	walking	88	99	W1	Weekday	Morning
0	women	adult	walking	88	99	W1	Weekday	Morning
0	women	adult	walking	88	99	W1	Weekday	Morning
0	men	adult	walking	88	99	W1	Weekday	Morning
0	men	adult	walking	88	99	W1	Weekday	Morning
0	women	adult	walking	88	99	W1	Weekday	Morning
0	men	adult	walking	88	99	W1	Weekday	Morning
0	men	adult	walking	88	99	W1	Weekday	Morning
0	men	adult	walking	88	99	W1	Weekday	Morning
0	men	adult	walking	88	99	W1	Weekday	Morning
0	women	adult	walking	88	99	W1	Weekday	Morning
0	men	adult	walking	88	99	W1	Weekday	Morning
0	women	adult	walking	88	99	W1	Weekday	Morning
0	men	adult	walking	88	99	W1	Weekday	Morning
0	men	adult	walking	88	99	W1	Weekday	Morning
0	men	adult	walking	88	99	W1	Weekday	Morning
0	women	adult	walking	88	99	W1	Weekday	Morning
0	men	adult	walking	88	99	W1	Weekday	Morning
0	men	adult	walking	88	99	W1	Weekday	Morning
0	men	adult	walking	88	99	W1	Weekday	Morning
0	women	elder	walking	88	99	W1	Weekday	Morning
0	women	adult	walking	88	99	W1	Weekday	Morning
0	men	adult	walking	88	99	W1	Weekday	Morning
0	men	adult	walking	88	99	W1	Weekday	Morning
0	women	elder	walking	88	99	W1	Weekday	Morning
0	men	elder	walking	88	99	W1	Weekday	Morning
0	women	adult	walking	88	99	W1	Weekday	Morning
0	women	elder	walking	88	99	W1	Weekday	Morning
0	men	adult	walking	88	99	W1	Weekday	Morning
0	men	adult	walking	88	99	W1	Weekday	Morning
0	men	adult	walking	88	99	W1	Weekday	Morning
0	men	adult	walking	88	99	W1	Weekday	Morning
0	men	adult	walking	88	99	W1	Weekday	Morning
0	women	adult	walking	88	99	W1	Weekday	Morning
0	women	elder	walking	88	99	W1	Weekday	Morning
0	men	adult	walking	88	99	W1	Weekday	Morning
0	women	adult	walking	88	99	W1	Weekday	Morning
0	women	adult	walking	88	99	W1	Weekday	Morning
0	women	adult	walking	88	99	W1	Weekday	Morning
0	women	adult	walking	88	99	W1	Weekday	Morning
0	women	adult	walking	88	99	W1	Weekday	Morning
0	men	adult	walking	88	99	W1	Weekday	Morning
0	men	adult	walking	88	99	W1	Weekday	Morning
0	men	adult	walking	88	99	W1	Weekday	Morning
0	women	adult	walking	88	99	W1	Weekday	Morning
0	women	elder	walking	88	99	W1	Weekday	Morning
0	men	adult	walking	88	99	W1	Weekday	Morning
0	women	adult	walking	88	99	W1	Weekday	Morning
0	men	adult	walking	88	99	W1	Weekday	Morning
0	women	adult	walking	88	99	W1	Weekday	Morning
0	women	elder	walking	88	99	W1	Weekday	Morning
0	women	adult	walking	88	99	W1	Weekday	Morning
0	men	adult	walking	88	99	W1	Weekday	Morning
0	men	adult	walking	88	99	W1	Weekday	Morning
0	men	adult	walking	88	99	W1	Weekday	Morning
0	women	adult	walking	88	99	W1	Weekday	Morning
0	women	adult	walking	88	99	W1	Weekday	Morning
0	women	elder	walking	88	99	W1	Weekday	Morning
0	women	elder	walking	88	99	W1	Weekday	Morning
0	women	elder	walking	88	99	W1	Weekday	Morning
0	men	adult	walking	88	99	W1	Weekday	Morning
0	men	adult	walking	88	99	W1	Weekday	Morning
0	women	adult	walking	88	99	W1	Weekday	Morning
0	women	adult	walking	88	99	W1	Weekday	Morning
0	women	adult	walking	88	99	W1	Weekday	Morning
0	women	elder	walking	88	99	W1	Weekday	Morning
0	men	adult	walking	88	99	W1	Weekday	Morning
0	men	elder	walking	88	99	W1	Weekday	Morning
0	men	adult	walking	88	99	W1	Weekday	Morning
0	women	elder	walking	88	99	W1	Weekday	Morning
0	men	adult	walking	88	99	W1	Weekday	Morning
0	men	adult	walking	88	99	W1	Weekday	Morning
0	women	elder	walking	88	99	W1	Weekday	Morning
0	women	elder	walking	88	99	W1	Weekday	Morning
0	men	adult	walking	88	99	W1	Weekday	Morning
0	women	adult	walking	88	99	W1	Weekday	Morning
0	women	adult	walking	88	99	W1	Weekday	Morning
0	men	adult	walking	88	99	W1	Weekday	Morning
0	men	adult	walking	88	99	W1	Weekday	Morning
0	women	adult	walking	88	99	W1	Weekday	Morning
0	women	adult	walking	88	99	W1	Weekday	Morning
0	men	adult	walking	88	99	W1	Weekday	Morning
0	women	adult	walking	88	99	W1	Weekday	Morning
0	women	adult	walking	88	99	W1	Weekday	Morning
0	women	adult	walking	88	99	W1	Weekday	Morning
0	women	adult	walking	88	99	W1	Weekday	Morning
0	men	adult	walking	88	99	W1	Weekday	Morning
0	men	adult	walking	88	99	W1	Weekday	Morning
0	men	elder	walking	88	99	W1	Weekday	Morning
0	men	adult	walking	88	99	W1	Weekday	Morning
0	women	elder	walking	88	99	W1	Weekday	Morning
0	men	elder	walking	88	99	W1	Weekday	Morning
0	women	elder	walking	88	99	W1	Weekday	Morning
0	men	adult	walking	88	99	W1	Weekday	Morning
0	women	adult	walking	88	99	W1	Weekday	Morning
0	men	adult	walking	88	99	W1	Weekday	Morning
0	men	adult	walking	88	99	W1	Weekday	Morning
0	men	adult	walking	88	99	W1	Weekday	Morning
0	men	adult	walking	88	99	W1	Weekday	Morning
0	women	adult	walking	88	99	W1	Weekday	Morning
0	men	adult	walking	88	99	W1	Weekday	Morning
0	men	adult	walking	88	99	W1	Weekday	Morning
0	women	elder	walking	88	99	W1	Weekday	Morning
0	men	adult	walking	88	99	W1	Weekday	Morning
0	women	adult	walking	88	99	W1	Weekday	Morning
0	men	adult	walking	88	99	W1	Weekday	Morning
0	women	adult	walking	88	99	W1	Weekday	Morning
0	women	elder	walking	88	99	W1	Weekday	Morning
0	men	adult	walking	88	99	W1	Weekday	Morning
0	men	adult	walking	88	99	W1	Weekday	Morning
0	men	adult	walking	88	99	W1	Weekday	Morning
0	men	adult	walking	88	99	W1	Weekday	Morning
0	men	adult	walking	88	99	W1	Weekday	Morning
0	men	adult	walking	88	99	W1	Weekday	Morning
0	men	adult	walking	88	99	W1	Weekday	Morning
0	women	elder	walking	88	99	W1	Weekday	Morning
0	women	elder	walking	88	99	W1	Weekday	Morning
0	men	adult	walking	88	99	W1	Weekday	Morning
0	men	adult	walking	88	99	W1	Weekday	Morning
0	men	adult	walking	88	99	W1	Weekday	Morning
0	men	adult	walking	88	99	W1	Weekday	Morning
0	men	adult	walking	88	99	W1	Weekday	Morning
0	women	adult	walking	88	99	W1	Weekday	Morning
0	women	adult	walking	88	99	W1	Weekday	Morning
0	men	elder	walking	88	99	W1	Weekday	Morning
0	men	adult	walking	88	99	W1	Weekday	Morning
0	women	teen	walking	88	99	W1	Weekday	Morning
0	women	teen	walking	88	99	W1	Weekday	Morning
0	women	teen	walking	88	99	W1	Weekday	Morning
0	men	adult	walking	88	99	W1	Weekday	Morning
0	men	adult	walking	88	99	W1	Weekday	Morning
0	men	teen	walking	88	99	W1	Weekday	Morning
0	women	adult	walking	88	99	W1	Weekday	Morning
0	men	adult	walking	88	99	W1	Weekday	Morning
0	men	adult	walking	88	99	W1	Weekday	Morning
0	women	elder	walking	88	99	W1	Weekday	Morning
0	women	adult	walking	88	99	W1	Weekday	Morning
0	men	adult	walking	88	99	W1	Weekday	Morning
0	men	adult	walking	88	99	W1	Weekday	Morning
0	women	adult	walking	88	99	W1	Weekday	Morning
0	men	elder	walking	88	99	W1	Weekday	Morning
0	women	adult	walking	88	99	W1	Weekday	Morning
0	men	adult	walking	88	99	W1	Weekday	Morning
0	men	elder	walking	88	99	W1	Weekday	Morning
0	men	adult	walking	88	99	W1	Weekday	Morning
0	women	adult	walking	88	99	W1	Weekday	Morning
0	men	adult	walking	88	99	W1	Weekday	Morning
0	women	adult	walking	88	99	W1	Weekday	Morning
0	women	adult	walking	88	99	W1	Weekday	Morning
0	women	adult	walking	88	99	W1	Weekday	Morning
0	men	adult	walking	88	99	W1	Weekday	Morning
0	men	adult	walking	88	99	W1	Weekday	Morning
0	men	adult	walking	88	99	W1	Weekday	Morning
0	women	elder	walking	88	99	W1	Weekday	Morning
0	women	elder	walking	88	99	W1	Weekday	Morning
0	women	adult	walking	88	99	W1	Weekday	Morning
0	men	adult	walking	88	99	W1	Weekday	Morning
0	men	elder	walking	88	99	W1	Weekday	Morning
0	men	adult	walking	88	99	W1	Weekday	Morning
0	women	adult	walking	88	99	W1	Weekday	Morning
0	women	elder	walking	88	99	W1	Weekday	Morning
0	women	adult	walking	88	99	W1	Weekday	Morning
0	women	adult	walking	88	99	W1	Weekday	Morning
0	women	adult	walking	88	99	W1	Weekday	Morning
0	women	adult	walking	88	99	W1	Weekday	Morning
0	men	teen	walking	88	99	W1	Weekday	Morning
0	men	adult	walking	88	99	W1	Weekday	Morning
0	women	adult	walking	88	99	W1	Weekday	Morning
0	men	adult	walking	88	99	W1	Weekday	Morning
0	women	elder	walking	88	99	W1	Weekday	Morning
0	women	elder	walking	88	99	W1	Weekday	Morning
0	women	adult	walking	88	99	W1	Weekday	Morning
0	women	adult	walking	88	99	W1	Weekday	Morning
0	women	adult	walking	88	99	W1	Weekday	Morning
0	men	adult	walking	88	99	W1	Weekday	Morning
0	men	adult	walking	88	99	W1	Weekday	Morning
0	men	adult	walking	88	99	W1	Weekday	Morning
0	men	adult	walking	88	99	W1	Weekday	Morning
0	men	adult	walking	88	99	W1	Weekday	Morning
0	men	adult	walking	88	99	W1	Weekday	Morning
0	men	adult	walking	88	99	W1	Weekday	Morning
0	women	elder	walking	88	99	W1	Weekday	Morning
0	men	elder	walking	88	99	W1	Weekday	Morning
0	women	elder	walking	88	99	W1	Weekday	Morning
0	men	adult	walking	88	99	W1	Weekday	Morning
0	women	adult	walking	88	99	W1	Weekday	Morning
0	women	adult	walking	88	99	W1	Weekday	Morning
0	women	adult	walking	88	99	W1	Weekday	Morning
0	women	adult	walking	88	99	W1	Weekday	Morning
0	women	adult	walking	88	99	W1	Weekday	Morning
0	men	adult	walking	88	99	W1	Weekday	Morning
0	men	adult	walking	88	99	W1	Weekday	Morning
0	women	adult	walking	88	99	W1	Weekday	Morning
0	women	elder	walking	88	99	W1	Weekday	Morning
0	women	elder	walking	88	99	W1	Weekday	Morning
0	women	adult	walking	88	99	W1	Weekday	Morning
0	men	adult	walking	88	99	W1	Weekday	Morning
0	men	elder	walking	88	99	W1	Weekday	Morning
0	women	adult	walking	88	99	W1	Weekday	Morning
0	men	adult	walking	88	99	W1	Weekday	Morning
0	men	adult	walking	88	99	W1	Weekday	Morning
0	women	adult	walking	88	99	W1	Weekday	Morning
0	men	adult	walking	88	99	W1	Weekday	Morning
0	men	adult	walking	88	99	W1	Weekday	Morning
0	men	elder	walking	88	99	W1	Weekday	Morning
0	men	adult	walking	88	99	W1	Weekday	Morning
0	men	adult	walking	88	99	W1	Weekday	Morning
0	men	adult	walking	88	99	W1	Weekday	Morning
0	men	adult	walking	88	99	W1	Weekday	Morning
0	women	adult	walking	88	99	W1	Weekday	Morning
0	women	adult	walking	88	99	W1	Weekday	Morning
0	women	adult	walking	88	99	W1	Weekday	Morning
0	men	adult	walking	88	99	W1	Weekday	Morning
0	men	adult	walking	88	99	W1	Weekday	Morning
0	women	adult	walking	88	99	W1	Weekday	Morning
0	women	adult	walking	88	99	W1	Weekday	Morning
0	men	elder	walking	88	99	W1	Weekday	Morning
0	men	elder	walking	88	99	W1	Weekday	Morning
0	women	elder	walking	88	99	W1	Weekday	Morning
0	women	elder	walking	88	99	W1	Weekday	Morning
0	women	elder	walking	88	99	W1	Weekday	Morning
0	women	elder	walking	88	99	W1	Weekday	Morning
0	women	elder	walking	88	99	W1	Weekday	Morning
0	women	adult	walking	88	99	W1	Weekday	Morning
0	women	adult	walking	88	99	W1	Weekday	Morning
0	men	adult	walking	88	99	W1	Weekday	Morning
0	women	elder	walking	88	99	W1	Weekday	Morning
0	men	elder	walking	88	99	W1	Weekday	Morning
0	men	adult	walking	88	99	W1	Weekday	Morning
0	women	adult	walking	88	99	W1	Weekday	Morning
0	men	adult	walking	88	99	W1	Weekday	Morning
0	women	adult	walking	88	99	W1	Weekday	Morning
0	women	elder	walking	88	99	W1	Weekday	Morning
0	men	adult	walking	88	99	W1	Weekday	Morning
0	women	adult	walking	88	99	W1	Weekday	Morning
0	women	adult	walking	88	99	W1	Weekday	Morning
0	women	adult	walking	88	99	W1	Weekday	Morning
0	men	adult	walking	88	99	W1	Weekday	Morning
0	men	adult	walking	88	99	W1	Weekday	Morning
0	men	adult	walking	88	99	W1	Weekday	Morning
0	women	elder	walking	88	99	W1	Weekday	Morning
0	women	elder	walking	88	99	W1	Weekday	Morning
0	women	elder	walking	88	99	W1	Weekday	Morning
0	women	elder	walking	88	99	W1	Weekday	Morning
0	women	elder	walking	88	99	W1	Weekday	Morning
0	men	adult	walking	88	99	W1	Weekday	Morning
0	women	elder	walking	88	99	W1	Weekday	Morning
0	women	teen	walking	88	99	W1	Weekday	Morning
0	men	adult	walking	88	99	W1	Weekday	Morning
0	men	adult	walking	88	99	W1	Weekday	Morning
0	women	adult	walking	88	99	W1	Weekday	Morning
0	men	adult	walking	88	99	W1	Weekday	Morning
0	men	elder	walking	88	99	W1	Weekday	Morning
0	women	adult	walking	88	99	W1	Weekday	Morning
0	men	adult	walking	88	99	W1	Weekday	Morning
0	women	adult	walking	88	99	W1	Weekday	Morning
0	women	adult	walking	88	99	W1	Weekday	Morning
0	men	adult	walking	88	99	W1	Weekday	Morning
0	women	adult	walking	88	99	W1	Weekday	Morning
0	women	adult	walking	88	99	W1	Weekday	Morning
0	women	adult	walking	88	99	W1	Weekday	Morning
0	men	adult	walking	88	99	W1	Weekday	Mid-day
0	men	adult	walking	88	99	W1	Weekday	Mid-day
0	men	adult	walking	88	99	W1	Weekday	Mid-day
0	men	elder	walking	88	99	W1	Weekday	Mid-day
0	women	elder	walking	88	99	W1	Weekday	Mid-day
0	men	elder	walking	88	99	W1	Weekday	Mid-day
0	women	elder	walking	88	99	W1	Weekday	Mid-day
0	men	adult	walking	88	99	W1	Weekday	Mid-day
0	women	elder	walking	88	99	W1	Weekday	Mid-day
0	women	adult	walking	88	99	W1	Weekday	Mid-day
0	men	adult	walking	88	99	W1	Weekday	Mid-day
0	men	elder	walking	88	99	W1	Weekday	Mid-day
0	women	elder	walking	88	99	W1	Weekday	Mid-day
0	women	elder	walking	88	99	W1	Weekday	Mid-day
0	women	elder	walking	88	99	W1	Weekday	Mid-day
0	men	adult	walking	88	99	W1	Weekday	Mid-day
0	men	adult	walking	88	99	W1	Weekday	Mid-day
0	women	elder	walking	88	99	W1	Weekday	Mid-day
0	men	elder	walking	88	99	W1	Weekday	Mid-day
0	women	elder	walking	88	99	W1	Weekday	Mid-day
0	women	elder	walking	88	99	W1	Weekday	Mid-day
0	women	elder	walking	88	99	W1	Weekday	Mid-day
0	men	adult	walking	88	99	W1	Weekday	Mid-day
0	women	elder	walking	88	99	W1	Weekday	Mid-day
0	women	adult	walking	88	99	W1	Weekday	Mid-day
0	women	adult	walking	88	99	W1	Weekday	Mid-day
0	women	adult	walking	88	99	W1	Weekday	Mid-day
0	men	adult	walking	88	99	W1	Weekday	Mid-day
0	men	adult	walking	88	99	W1	Weekday	Mid-day
0	men	adult	walking	88	99	W1	Weekday	Mid-day
0	women	adult	walking	88	99	W1	Weekday	Mid-day
0	women	adult	walking	88	99	W1	Weekday	Mid-day
0	women	adult	walking	88	99	W1	Weekday	Mid-day
0	men	adult	walking	88	99	W1	Weekday	Mid-day
0	women	elder	walking	88	99	W1	Weekday	Mid-day
0	women	adult	walking	88	99	W1	Weekday	Mid-day
0	men	adult	walking	88	99	W1	Weekday	Mid-day
0	men	adult	walking	88	99	W1	Weekday	Mid-day
0	men	elder	walking	88	99	W1	Weekday	Mid-day
0	men	elder	walking	88	99	W1	Weekday	Mid-day
0	women	elder	walking	88	99	W1	Weekday	Mid-day
0	men	adult	walking	88	99	W1	Weekday	Mid-day
0	women	elder	walking	88	99	W1	Weekday	Mid-day
0	men	elder	walking	88	99	W1	Weekday	Mid-day
0	women	elder	walking	88	99	W1	Weekday	Mid-day
0	men	adult	walking	88	99	W1	Weekday	Mid-day
0	women	adult	walking	88	99	W1	Weekday	Mid-day
0	men	adult	walking	88	99	W1	Weekday	Mid-day
0	women	adult	walking	88	99	W1	Weekday	Mid-day
0	men	adult	walking	88	99	W1	Weekday	Mid-day
0	women	adult	walking	88	99	W1	Weekday	Mid-day
0	men	adult	walking	88	99	W1	Weekday	Mid-day
0	women	elder	walking	88	99	W1	Weekday	Mid-day
0	women	adult	walking	88	99	W1	Weekday	Mid-day
0	men	elder	walking	88	99	W1	Weekday	Mid-day
0	men	elder	walking	88	99	W1	Weekday	Mid-day
0	women	adult	walking	88	99	W1	Weekday	Mid-day
0	men	adult	walking	88	99	W1	Weekday	Mid-day
0	women	adult	walking	88	99	W1	Weekday	Mid-day
0	men	adult	walking	88	99	W1	Weekday	Mid-day
0	women	elder	walking	88	99	W1	Weekday	Mid-day
0	men	elder	walking	88	99	W1	Weekday	Mid-day
0	men	adult	walking	88	99	W1	Weekday	Mid-day
0	women	adult	walking	88	99	W1	Weekday	Mid-day
0	men	adult	walking	88	99	W1	Weekday	Mid-day
0	men	adult	walking	88	99	W1	Weekday	Mid-day
0	men	adult	walking	88	99	W1	Weekday	Mid-day
0	women	adult	walking	88	99	W1	Weekday	Mid-day
0	women	adult	walking	88	99	W1	Weekday	Mid-day
0	women	adult	walking	88	99	W1	Weekday	Mid-day
0	women	elder	walking	88	99	W1	Weekday	Mid-day
0	men	elder	walking	88	99	W1	Weekday	Mid-day
0	men	elder	walking	88	99	W1	Weekday	Mid-day
0	women	elder	walking	88	99	W1	Weekday	Mid-day
0	men	adult	walking	88	99	W1	Weekday	Mid-day
0	women	adult	walking	88	99	W1	Weekday	Mid-day
0	women	adult	walking	88	99	W1	Weekday	Mid-day
0	women	adult	walking	88	99	W1	Weekday	Mid-day
0	men	adult	walking	88	99	W1	Weekday	Mid-day
0	men	elder	walking	88	99	W1	Weekday	Mid-day
0	women	elder	walking	88	99	W1	Weekday	Mid-day
0	women	elder	walking	88	99	W1	Weekday	Mid-day
0	men	elder	walking	88	99	W1	Weekday	Mid-day
0	women	adult	walking	88	99	W1	Weekday	Mid-day
0	women	adult	walking	88	99	W1	Weekday	Mid-day
0	women	elder	walking	88	99	W1	Weekday	Mid-day
0	men	elder	walking	88	99	W1	Weekday	Mid-day
0	women	elder	walking	88	99	W1	Weekday	Mid-day
0	men	elder	walking	88	99	W1	Weekday	Mid-day
0	women	elder	walking	88	99	W1	Weekday	Mid-day
0	women	adult	walking	88	99	W1	Weekday	Mid-day
0	women	elder	walking	88	99	W1	Weekday	Mid-day
0	men	adult	walking	88	99	W1	Weekday	Mid-day
0	women	elder	walking	88	99	W1	Weekday	Mid-day
0	women	elder	walking	88	99	W1	Weekday	Mid-day
0	men	adult	walking	88	99	W1	Weekday	Mid-day
0	women	elder	walking	88	99	W1	Weekday	Mid-day
0	women	elder	walking	88	99	W1	Weekday	Mid-day
0	women	elder	walking	88	99	W1	Weekday	Mid-day
0	men	elder	walking	88	99	W1	Weekday	Mid-day
0	men	elder	walking	88	99	W1	Weekday	Mid-day
0	men	adult	walking	88	99	W1	Weekday	Mid-day
0	men	elder	walking	88	99	W1	Weekday	Mid-day
0	women	teen	walking	88	99	W1	Weekday	Mid-day
0	women	teen	walking	88	99	W1	Weekday	Mid-day
0	men	adult	walking	88	99	W1	Weekday	Mid-day
0	women	elder	walking	88	99	W1	Weekday	Mid-day
0	women	adult	walking	88	99	W1	Weekday	Mid-day
0	women	elder	walking	88	99	W1	Weekday	Mid-day
0	men	elder	walking	88	99	W1	Weekday	Mid-day
0	women	adult	walking	88	99	W1	Weekday	Mid-day
0	men	adult	walking	88	99	W1	Weekday	Mid-day
0	men	adult	walking	88	99	W1	Weekday	Mid-day
0	women	elder	walking	88	99	W1	Weekday	Mid-day
0	women	elder	walking	88	99	W1	Weekday	Mid-day
0	men	elder	walking	88	99	W1	Weekday	Mid-day
0	women	adult	walking	88	99	W1	Weekday	Mid-day
0	women	elder	walking	88	99	W1	Weekday	Mid-day
0	men	adult	walking	88	99	W1	Weekday	Mid-day
0	women	adult	walking	88	99	W1	Weekday	Mid-day
0	men	adult	walking	88	99	W1	Weekday	Mid-day
0	women	adult	walking	88	99	W1	Weekday	Mid-day
0	men	adult	walking	88	99	W1	Weekday	Mid-day
0	women	elder	walking	88	99	W1	Weekday	Mid-day
0	men	adult	walking	88	99	W1	Weekday	Mid-day
0	men	elder	walking	88	99	W1	Weekday	Mid-day
0	women	elder	walking	88	99	W1	Weekday	Mid-day
0	women	adult	walking	88	99	W1	Weekday	Mid-day
0	women	adult	walking	88	99	W1	Weekday	Mid-day
0	men	adult	walking	88	99	W1	Weekday	Mid-day
0	men	adult	walking	88	99	W1	Weekday	Mid-day
0	women	elder	walking	88	99	W1	Weekday	Mid-day
0	men	child	walking	88	99	W1	Weekday	Mid-day
0	men	adult	walking	88	99	W1	Weekday	Mid-day
0	women	elder	walking	88	99	W1	Weekday	Mid-day
0	men	adult	walking	88	99	W1	Weekday	Mid-day
0	women	adult	walking	88	99	W1	Weekday	Mid-day
0	women	adult	walking	88	99	W1	Weekday	Mid-day
0	women	elder	walking	88	99	W1	Weekday	Mid-day
0	women	elder	walking	88	99	W1	Weekday	Mid-day
0	men	elder	walking	88	99	W1	Weekday	Mid-day
0	women	adult	walking	88	99	W1	Weekday	Mid-day
0	men	adult	walking	88	99	W1	Weekday	Mid-day
0	women	elder	walking	88	99	W1	Weekday	Mid-day
0	men	elder	walking	88	99	W1	Weekday	Mid-day
0	women	adult	walking	88	99	W1	Weekday	Mid-day
0	women	adult	walking	88	99	W1	Weekday	Mid-day
0	men	adult	walking	88	99	W1	Weekday	Mid-day
0	men	elder	walking	88	99	W1	Weekday	Mid-day
0	men	elder	walking	88	99	W1	Weekday	Mid-day
0	women	elder	walking	88	99	W1	Weekday	Mid-day
0	women	adult	walking	88	99	W1	Weekday	Mid-day
0	men	elder	walking	88	99	W1	Weekday	Mid-day
0	men	adult	walking	88	99	W1	Weekday	Mid-day
0	men	adult	walking	88	99	W1	Weekday	Mid-day
0	men	adult	walking	88	99	W1	Weekday	Mid-day
0	women	adult	walking	88	99	W1	Weekday	Mid-day
0	women	adult	walking	88	99	W1	Weekday	Mid-day
0	women	adult	walking	88	99	W1	Weekday	Mid-day
0	women	adult	walking	88	99	W1	Weekday	Mid-day
0	women	adult	walking	88	99	W1	Weekday	Mid-day
0	women	adult	walking	88	99	W1	Weekday	Mid-day
0	women	teen	walking	88	99	W1	Weekday	Mid-day
0	men	elder	walking	88	99	W1	Weekday	Mid-day
0	women	adult	walking	88	99	W1	Weekday	Mid-day
0	women	elder	walking	88	99	W1	Weekday	Mid-day
0	women	elder	walking	88	99	W1	Weekday	Mid-day
0	women	elder	walking	88	99	W1	Weekday	Mid-day
0	women	elder	walking	88	99	W1	Weekday	Mid-day
0	women	elder	walking	88	99	W1	Weekday	Mid-day
0	women	elder	walking	88	99	W1	Weekday	Mid-day
0	women	elder	walking	88	99	W1	Weekday	Mid-day
0	men	elder	walking	88	99	W1	Weekday	Mid-day
0	men	adult	walking	88	99	W1	Weekday	Mid-day
0	women	adult	walking	88	99	W1	Weekday	Mid-day
0	men	adult	walking	88	99	W1	Weekday	Mid-day
0	men	elder	walking	88	99	W1	Weekday	Mid-day
0	men	elder	walking	88	99	W1	Weekday	Mid-day
0	men	adult	walking	88	99	W1	Weekday	Mid-day
0	women	adult	walking	88	99	W1	Weekday	Mid-day
0	men	elder	walking	88	99	W1	Weekday	Mid-day
0	women	adult	walking	88	99	W1	Weekday	Mid-day
0	men	elder	walking	88	99	W1	Weekday	Mid-day
0	men	elder	walking	88	99	W1	Weekday	Mid-day
0	women	elder	walking	88	99	W1	Weekday	Mid-day
0	women	elder	walking	88	99	W1	Weekday	Mid-day
0	women	adult	walking	88	99	W1	Weekday	Mid-day
0	men	adult	walking	88	99	W1	Weekday	Mid-day
0	women	elder	walking	88	99	W1	Weekday	Mid-day
0	women	adult	walking	88	99	W1	Weekday	Mid-day
0	women	adult	walking	88	99	W1	Weekday	Mid-day
0	men	elder	walking	88	99	W1	Weekday	Mid-day
0	women	adult	walking	88	99	W1	Weekday	Mid-day
0	men	adult	walking	88	99	W1	Weekday	Mid-day
0	women	elder	walking	88	99	W1	Weekday	Mid-day
0	women	elder	walking	88	99	W1	Weekday	Mid-day
0	women	elder	walking	88	99	W1	Weekday	Mid-day
0	men	elder	walking	88	99	W1	Weekday	Mid-day
0	women	adult	walking	88	99	W1	Weekday	Mid-day
0	women	elder	walking	88	99	W1	Weekday	Mid-day
0	men	adult	walking	88	99	W1	Weekday	Mid-day
0	women	adult	walking	88	99	W1	Weekday	Mid-day
0	men	adult	walking	88	99	W1	Weekday	Mid-day
0	women	adult	walking	88	99	W1	Weekday	Mid-day
0	men	adult	walking	88	99	W1	Weekday	Mid-day
0	women	elder	walking	88	99	W1	Weekday	Mid-day
0	women	elder	walking	88	99	W1	Weekday	Mid-day
0	women	adult	walking	88	99	W1	Weekday	Mid-day
0	men	adult	walking	88	99	W1	Weekday	Mid-day
0	men	elder	walking	88	99	W1	Weekday	Mid-day
0	men	elder	walking	88	99	W1	Weekday	Mid-day
0	men	elder	walking	88	99	W1	Weekday	Mid-day
0	men	adult	walking	88	99	W1	Weekday	Mid-day
0	men	adult	walking	88	99	W1	Weekday	Mid-day
0	men	elder	walking	88	99	W1	Weekday	Mid-day
0	men	elder	walking	88	99	W1	Weekday	Mid-day
0	women	adult	walking	88	99	W1	Weekday	Mid-day
0	women	elder	walking	88	99	W1	Weekday	Mid-day
0	men	elder	walking	88	99	W1	Weekday	Mid-day
0	women	elder	walking	88	99	W1	Weekday	Mid-day
0	men	adult	walking	88	99	W1	Weekday	Mid-day
0	men	elder	walking	88	99	W1	Weekday	Mid-day
0	women	adult	walking	88	99	W1	Weekday	Mid-day
0	women	adult	walking	88	99	W1	Weekday	Mid-day
0	women	adult	walking	88	99	W1	Weekday	Mid-day
0	men	adult	walking	88	99	W1	Weekday	Mid-day
0	women	adult	walking	88	99	W1	Weekday	Mid-day
0	men	adult	walking	88	99	W1	Weekday	Mid-day
0	men	elder	walking	88	99	W1	Weekday	Mid-day
0	men	elder	walking	88	99	W1	Weekday	Mid-day
0	women	adult	walking	88	99	W1	Weekday	Mid-day
0	men	adult	walking	88	99	W1	Weekday	Mid-day
0	women	adult	walking	88	99	W1	Weekday	Mid-day
0	men	adult	walking	88	99	W1	Weekday	Mid-day
0	men	adult	walking	88	99	W1	Weekday	Mid-day
0	men	adult	walking	88	99	W1	Weekday	Mid-day
0	men	elder	walking	88	99	W1	Weekday	Mid-day
0	men	elder	walking	88	99	W1	Weekday	Mid-day
0	men	elder	walking	88	99	W1	Weekday	Mid-day
0	women	adult	walking	88	99	W1	Weekday	Mid-day
0	men	adult	walking	88	99	W1	Weekday	Mid-day
0	women	adult	walking	88	99	W1	Weekday	Mid-day
0	women	adult	walking	88	99	W1	Weekday	Mid-day
0	women	elder	walking	88	99	W1	Weekday	Mid-day
0	women	elder	walking	88	99	W1	Weekday	Mid-day
0	men	elder	walking	88	99	W1	Weekday	Mid-day
0	women	adult	walking	88	99	W1	Weekday	Mid-day
0	women	elder	walking	88	99	W1	Weekday	Mid-day
0	women	elder	walking	88	99	W1	Weekday	Mid-day
0	women	elder	walking	88	99	W1	Weekday	Mid-day
0	women	elder	walking	88	99	W1	Weekday	Mid-day
0	men	elder	walking	88	99	W1	Weekday	Mid-day
0	women	adult	walking	88	99	W1	Weekday	Mid-day
0	men	adult	walking	88	99	W1	Weekday	Mid-day
0	women	elder	walking	88	99	W1	Weekday	Mid-day
0	men	elder	walking	88	99	W1	Weekday	Mid-day
0	women	teen	walking	88	99	W1	Weekday	Mid-day
0	women	elder	walking	88	99	W1	Weekday	Mid-day
0	women	elder	walking	88	99	W1	Weekday	Mid-day
0	men	elder	walking	88	99	W1	Weekday	Mid-day
0	women	elder	walking	88	99	W1	Weekday	Mid-day
0	women	elder	walking	88	99	W1	Weekday	Mid-day
0	men	elder	walking	88	99	W1	Weekday	Mid-day
0	men	adult	walking	88	99	W1	Weekday	Mid-day
0	men	adult	walking	88	99	W1	Weekday	Mid-day
0	men	adult	walking	88	99	W1	Weekday	Mid-day
0	women	adult	walking	88	99	W1	Weekday	Mid-day
0	women	elder	walking	88	99	W1	Weekday	Mid-day
0	women	adult	walking	88	99	W1	Weekday	Mid-day
0	women	elder	walking	88	99	W1	Weekday	Mid-day
0	men	elder	walking	88	99	W1	Weekday	Mid-day
0	women	elder	walking	88	99	W1	Weekday	Mid-day
0	women	elder	walking	88	99	W1	Weekday	Mid-day
0	women	elder	walking	88	99	W1	Weekday	Mid-day
0	men	elder	walking	88	99	W1	Weekday	Mid-day
0	men	elder	walking	88	99	W1	Weekday	Mid-day
0	women	adult	walking	88	99	W1	Weekday	Mid-day
0	men	adult	walking	88	99	W1	Weekday	Mid-day
0	men	adult	walking	88	99	W1	Weekday	Mid-day
0	women	adult	walking	88	99	W1	Weekday	Mid-day
0	women	adult	walking	88	99	W1	Weekday	Mid-day
0	men	elder	walking	88	99	W1	Weekday	Mid-day
0	women	elder	walking	88	99	W1	Weekday	Mid-day
0	women	adult	walking	88	99	W1	Weekday	Mid-day
0	men	adult	walking	88	99	W1	Weekday	Mid-day
0	women	adult	walking	88	99	W1	Weekday	Mid-day
0	men	adult	walking	88	99	W1	Weekday	Mid-day
0	women	adult	walking	88	99	W1	Weekday	Mid-day
0	women	adult	walking	88	99	W1	Weekday	Mid-day
0	men	adult	walking	88	99	W1	Weekday	Mid-day
0	men	adult	walking	88	99	W1	Weekday	Mid-day
0	men	elder	walking	88	99	W1	Weekday	Mid-day
0	women	elder	walking	88	99	W1	Weekday	Mid-day
0	women	elder	walking	88	99	W1	Weekday	Mid-day
0	men	elder	walking	88	99	W1	Weekday	Mid-day
0	women	elder	walking	88	99	W1	Weekday	Mid-day
0	men	elder	walking	88	99	W1	Weekday	Mid-day
0	women	elder	walking	88	99	W1	Weekday	Mid-day
0	men	elder	walking	88	99	W1	Weekday	Mid-day
0	women	elder	walking	88	99	W1	Weekday	Mid-day
0	women	elder	walking	88	99	W1	Weekday	Mid-day
0	men	elder	walking	88	99	W1	Weekday	Mid-day
0	women	adult	walking	88	99	W1	Weekday	Mid-day
0	women	elder	walking	88	99	W1	Weekday	Mid-day
0	women	adult	walking	88	99	W1	Weekday	Mid-day
0	women	adult	walking	88	99	W1	Weekday	Mid-day
0	men	adult	walking	88	99	W1	Weekday	Mid-day
0	men	adult	walking	88	99	W1	Weekday	Mid-day
0	men	adult	walking	88	99	W1	Weekday	Mid-day
0	men	adult	walking	88	99	W1	Weekday	Mid-day
0	women	adult	walking	88	99	W1	Weekday	Mid-day
0	men	adult	walking	88	99	W1	Weekday	Mid-day
0	men	adult	walking	88	99	W1	Weekday	Mid-day
0	men	adult	walking	88	99	W1	Weekday	Mid-day
0	men	adult	walking	88	99	W1	Weekday	Mid-day
0	men	adult	walking	88	99	W1	Weekday	Mid-day
0	women	elder	walking	88	99	W1	Weekday	Mid-day
0	men	adult	walking	88	99	W1	Weekday	Mid-day
0	men	elder	walking	88	99	W1	Weekday	Mid-day
0	women	elder	walking	88	99	W1	Weekday	Mid-day
0	men	elder	walking	88	99	W1	Weekday	Mid-day
0	men	elder	walking	88	99	W1	Weekday	Mid-day
0	men	elder	walking	88	99	W1	Weekday	Mid-day
0	men	elder	walking	88	99	W1	Weekday	Mid-day
0	men	elder	walking	88	99	W1	Weekday	Mid-day
0	men	elder	walking	88	99	W1	Weekday	Mid-day
0	men	elder	walking	88	99	W1	Weekday	Mid-day
0	women	elder	walking	88	99	W1	Weekday	Mid-day
0	men	adult	walking	88	99	W1	Weekday	Mid-day
0	men	adult	walking	88	99	W1	Weekday	Mid-day
0	women	adult	walking	88	99	W1	Weekday	Mid-day
0	women	adult	walking	88	99	W1	Weekday	Mid-day
0	women	adult	walking	88	99	W1	Weekday	Mid-day
0	women	elder	walking	88	99	W1	Weekday	Mid-day
0	women	elder	walking	88	99	W1	Weekday	Mid-day
0	women	elder	walking	88	99	W1	Weekday	Mid-day
0	women	adult	walking	88	99	W1	Weekday	Mid-day
0	women	adult	walking	88	99	W1	Weekday	Mid-day
0	women	elder	walking	88	99	W1	Weekday	Mid-day
0	women	elder	walking	88	99	W1	Weekday	Mid-day
0	women	elder	walking	88	99	W1	Weekday	Mid-day
0	women	teen	walking	88	99	W1	Weekday	Mid-day
0	women	elder	walking	88	99	W1	Weekday	Mid-day
0	men	adult	walking	88	99	W1	Weekday	Mid-day
0	women	adult	walking	88	99	W1	Weekday	Mid-day
0	women	adult	walking	88	99	W1	Weekday	Mid-day
0	men	adult	walking	88	99	W1	Weekday	Mid-day
0	men	adult	walking	88	99	W1	Weekday	Mid-day
0	women	adult	walking	88	99	W1	Weekday	Mid-day
0	women	adult	walking	88	99	W1	Weekday	Mid-day
0	men	adult	walking	88	99	W1	Weekday	Mid-day
0	women	adult	walking	88	99	W1	Weekday	Mid-day
0	women	adult	walking	88	99	W1	Weekday	Mid-day
0	women	elder	walking	88	99	W1	Weekday	Mid-day
0	men	adult	walking	88	99	W1	Weekday	Mid-day
0	men	adult	walking	88	99	W1	Weekday	Mid-day
0	women	adult	walking	88	99	W1	Weekday	Mid-day
0	women	adult	walking	88	99	W1	Weekday	Mid-day
0	men	adult	walking	88	99	W1	Weekday	Mid-day
0	women	adult	walking	88	99	W1	Weekday	Mid-day
0	men	elder	walking	88	99	W1	Weekday	Mid-day
0	women	adult	walking	88	99	W1	Weekday	Mid-day
0	men	teen	walking	88	99	W1	Weekday	Mid-day
0	men	elder	walking	88	99	W1	Weekday	Mid-day
0	men	adult	walking	88	99	W1	Weekday	Mid-day
0	women	adult	walking	88	99	W1	Weekday	Mid-day
0	women	elder	walking	88	99	W1	Weekday	Mid-day
0	women	elder	walking	88	99	W1	Weekday	Mid-day
0	women	elder	walking	88	99	W1	Weekday	Mid-day
0	men	adult	walking	88	99	W1	Weekday	Mid-day
0	women	elder	walking	88	99	W1	Weekday	Mid-day
0	men	elder	walking	88	99	W1	Weekday	Mid-day
0	men	adult	walking	88	99	W1	Weekday	Mid-day
0	men	adult	walking	88	99	W1	Weekday	Mid-day
0	women	adult	walking	88	99	W1	Weekday	Mid-day
0	men	elder	walking	88	99	W1	Weekday	Mid-day
0	women	elder	walking	88	99	W1	Weekday	Mid-day
0	women	elder	walking	88	99	W1	Weekday	Mid-day
0	men	elder	walking	88	99	W1	Weekday	Mid-day
0	women	elder	walking	88	99	W1	Weekday	Mid-day
0	women	elder	walking	88	99	W1	Weekday	Mid-day
0	men	elder	walking	88	99	W1	Weekday	Mid-day
0	men	adult	walking	88	99	W1	Weekday	Mid-day
0	men	adult	walking	88	99	W1	Weekday	Mid-day
0	men	elder	walking	88	99	W1	Weekday	Mid-day
0	women	elder	walking	88	99	W1	Weekday	Mid-day
0	women	elder	walking	88	99	W1	Weekday	Mid-day
0	men	adult	walking	88	99	W1	Weekday	Mid-day
0	men	adult	walking	88	99	W1	Weekday	Mid-day
0	women	adult	walking	88	99	W1	Weekday	Mid-day
0	women	adult	walking	88	99	W1	Weekday	Mid-day
0	men	adult	walking	88	99	W1	Weekday	Mid-day
0	women	adult	walking	88	99	W1	Weekday	Mid-day
0	women	elder	walking	88	99	W1	Weekday	Mid-day
0	women	adult	walking	88	99	W1	Weekday	Mid-day
0	women	elder	walking	88	99	W1	Weekday	Mid-day
0	men	elder	walking	88	99	W1	Weekday	Mid-day
0	women	adult	walking	88	99	W1	Weekday	Mid-day
0	men	adult	walking	88	99	W1	Weekday	Mid-day
0	women	adult	walking	88	99	W1	Weekday	Mid-day
0	men	elder	walking	88	99	W1	Weekday	Mid-day
0	men	elder	walking	88	99	W1	Weekday	Mid-day
0	women	elder	walking	88	99	W1	Weekday	Mid-day
0	women	elder	walking	88	99	W1	Weekday	Mid-day
0	men	elder	walking	88	99	W1	Weekday	Mid-day
0	women	adult	walking	88	99	W1	Weekday	Mid-day
0	men	elder	walking	88	99	W1	Weekday	Mid-day
0	men	elder	walking	88	99	W1	Weekday	Mid-day
0	women	elder	walking	88	99	W1	Weekday	Mid-day
0	women	adult	walking	88	99	W1	Weekday	Mid-day
0	women	elder	walking	88	99	W1	Weekday	Mid-day
0	women	teen	walking	88	99	W1	Weekday	Mid-day
0	men	adult	walking	88	99	W1	Weekday	Mid-day
0	men	adult	walking	88	99	W1	Weekday	Mid-day
0	women	adult	walking	88	99	W1	Weekday	Mid-day
0	men	elder	walking	88	99	W1	Weekday	Mid-day
0	men	adult	walking	88	99	W1	Weekday	Mid-day
0	women	adult	walking	88	99	W1	Weekday	Mid-day
0	men	elder	walking	88	99	W1	Weekday	Mid-day
0	men	elder	walking	88	99	W1	Weekday	Mid-day
0	men	elder	walking	88	99	W1	Weekday	Mid-day
0	women	elder	walking	88	99	W1	Weekday	Mid-day
0	women	adult	walking	88	99	W1	Weekday	Mid-day
0	women	adult	walking	88	99	W1	Weekday	Mid-day
0	men	child	walking	88	99	W1	Weekday	Mid-day
0	men	child	walking	88	99	W1	Weekday	Mid-day
0	women	elder	walking	88	99	W1	Weekday	Mid-day
0	women	adult	walking	88	99	W1	Weekday	Mid-day
0	men	adult	walking	88	99	W1	Weekday	Mid-day
0	women	adult	walking	88	99	W1	Weekday	Mid-day
0	women	adult	walking	88	99	W1	Weekday	Mid-day
0	men	adult	walking	88	99	W1	Weekday	Mid-day
0	women	elder	walking	88	99	W1	Weekday	Mid-day
0	women	adult	walking	88	99	W1	Weekday	Mid-day
0	women	adult	walking	88	99	W1	Weekday	Mid-day
0	men	adult	walking	88	99	W1	Weekday	Mid-day
0	men	adult	walking	88	99	W1	Weekday	Mid-day
0	men	adult	walking	88	99	W1	Weekday	Mid-day
0	women	elder	walking	88	99	W1	Weekday	Mid-day
0	women	adult	walking	88	99	W1	Weekday	Mid-day
0	men	adult	walking	88	99	W1	Weekday	Mid-day
0	men	adult	walking	88	99	W1	Weekday	Mid-day
0	men	elder	walking	88	99	W1	Weekday	Mid-day
0	women	elder	walking	88	99	W1	Weekday	Mid-day
0	women	elder	walking	88	99	W1	Weekday	Mid-day
0	women	adult	walking	88	99	W1	Weekday	Mid-day
0	women	elder	walking	88	99	W1	Weekday	Mid-day
0	men	adult	walking	88	99	W1	Weekday	Mid-day
0	women	adult	walking	88	99	W1	Weekday	Mid-day
0	men	adult	walking	88	99	W1	Weekday	Mid-day
0	men	adult	walking	88	99	W1	Weekday	Mid-day
0	men	adult	walking	88	99	W1	Weekday	Mid-day
0	men	adult	walking	88	99	W1	Weekday	Mid-day
0	men	elder	walking	88	99	W1	Weekday	Mid-day
0	women	elder	walking	88	99	W1	Weekday	Mid-day
0	men	adult	walking	88	99	W1	Weekday	Mid-day
0	women	adult	walking	88	99	W1	Weekday	Mid-day
0	men	adult	walking	88	99	W1	Weekday	Mid-day
0	women	elder	walking	88	99	W1	Weekday	Mid-day
0	men	elder	walking	88	99	W1	Weekday	Mid-day
0	women	adult	walking	88	99	W1	Weekday	Mid-day
0	women	adult	walking	88	99	W1	Weekday	Mid-day
0	women	elder	walking	88	99	W1	Weekday	Mid-day
0	women	elder	walking	88	99	W1	Weekday	Mid-day
0	women	elder	walking	88	99	W1	Weekday	Mid-day
0	women	adult	walking	88	99	W1	Weekday	Mid-day
0	men	adult	walking	88	99	W1	Weekday	Mid-day
0	women	adult	walking	88	99	W1	Weekday	Mid-day
0	men	adult	walking	88	99	W1	Weekday	Mid-day
0	men	adult	walking	88	99	W1	Weekday	Mid-day
0	women	adult	walking	88	99	W1	Weekday	Mid-day
0	women	adult	walking	88	99	W1	Weekday	Mid-day
0	men	adult	walking	88	99	W1	Weekday	Mid-day
0	women	adult	walking	88	99	W1	Weekday	Mid-day
0	men	adult	walking	88	99	W1	Weekday	Mid-day
0	men	adult	walking	88	99	W1	Weekday	Mid-day
0	women	adult	walking	88	99	W1	Weekday	Mid-day
0	women	adult	walking	88	99	W1	Weekday	Mid-day
0	men	adult	walking	88	99	W1	Weekday	Mid-day
0	men	elder	walking	88	99	W1	Weekday	Mid-day
0	women	elder	walking	88	99	W1	Weekday	Mid-day
0	women	elder	walking	88	99	W1	Weekday	Mid-day
0	women	elder	walking	88	99	W1	Weekday	Mid-day
0	women	elder	walking	88	99	W1	Weekday	Mid-day
0	women	elder	walking	88	99	W1	Weekday	Mid-day
0	men	elder	walking	88	99	W1	Weekday	Mid-day
0	men	elder	walking	88	99	W1	Weekday	Mid-day
0	men	adult	walking	88	99	W1	Weekday	Mid-day
0	men	adult	walking	88	99	W1	Weekday	Mid-day
0	men	adult	walking	88	99	W1	Weekday	Mid-day
0	men	elder	walking	88	99	W1	Weekday	Mid-day
0	men	adult	walking	88	99	W1	Weekday	Mid-day
0	women	adult	walking	88	99	W1	Weekday	Mid-day
0	women	elder	walking	88	99	W1	Weekday	Mid-day
0	men	adult	walking	88	99	W1	Weekday	Mid-day
0	men	child	walking	88	99	W1	Weekday	Mid-day
0	women	elder	walking	88	99	W1	Weekday	Mid-day
0	men	adult	walking	88	99	W1	Weekday	Mid-day
0	women	elder	walking	88	99	W1	Weekday	Mid-day
0	women	elder	walking	88	99	W1	Weekday	Mid-day
0	women	elder	walking	88	99	W1	Weekday	Mid-day
0	men	adult	walking	88	99	W1	Weekday	Mid-day
0	women	elder	walking	88	99	W1	Weekday	Mid-day
0	women	adult	walking	88	99	W1	Weekday	Mid-day
0	women	adult	walking	88	99	W1	Weekday	Mid-day
0	women	adult	walking	88	99	W1	Weekday	Mid-day
0	women	adult	walking	88	99	W1	Weekday	Mid-day
0	men	elder	walking	88	99	W1	Weekday	Mid-day
0	men	adult	walking	88	99	W1	Weekday	Mid-day
0	men	adult	walking	88	99	W1	Weekday	Mid-day
0	men	adult	walking	88	99	W1	Weekday	Mid-day
0	men	adult	walking	88	99	W1	Weekday	Mid-day
0	women	elder	walking	88	99	W1	Weekday	Mid-day
0	women	elder	walking	88	99	W1	Weekday	Mid-day
0	women	elder	walking	88	99	W1	Weekday	Mid-day
0	women	adult	walking	88	99	W1	Weekday	Mid-day
0	women	adult	walking	88	99	W1	Weekday	Mid-day
0	women	adult	walking	88	99	W1	Weekday	Mid-day
0	women	elder	walking	88	99	W1	Weekday	Mid-day
0	women	adult	walking	88	99	W1	Weekday	Mid-day
0	women	adult	walking	88	99	W1	Weekday	Mid-day
0	women	adult	walking	88	99	W1	Weekday	Mid-day
0	men	elder	walking	88	99	W1	Weekday	Mid-day
0	women	adult	walking	88	99	W1	Weekday	Mid-day
0	women	adult	walking	88	99	W1	Weekday	Mid-day
0	women	adult	walking	88	99	W1	Weekday	Mid-day
0	women	adult	walking	88	99	W1	Weekday	Mid-day
0	women	adult	walking	88	99	W1	Weekday	Mid-day
0	men	adult	walking	88	99	W1	Weekday	Mid-day
0	men	adult	walking	88	99	W1	Weekday	Mid-day
0	men	adult	walking	88	99	W1	Weekday	Mid-day
0	men	adult	walking	88	99	W1	Weekday	Mid-day
0	men	adult	walking	88	99	W1	Weekday	Mid-day
0	women	elder	walking	88	99	W1	Weekday	Mid-day
0	women	adult	walking	88	99	W1	Weekday	Mid-day
0	men	elder	walking	88	99	W1	Weekday	Mid-day
0	women	adult	walking	88	99	W1	Weekday	Mid-day
0	men	adult	walking	88	99	W1	Weekday	Mid-day
0	men	adult	walking	88	99	W1	Weekday	Mid-day
0	men	adult	walking	88	99	W1	Weekday	Mid-day
0	men	adult	walking	88	99	W1	Weekday	Mid-day
0	women	adult	walking	88	99	W1	Weekday	Mid-day
0	women	adult	walking	88	99	W1	Weekday	Mid-day
0	women	adult	walking	88	99	W1	Weekday	Mid-day
0	men	elder	walking	88	99	W1	Weekday	Mid-day
0	women	adult	walking	88	99	W1	Weekday	Mid-day
0	women	elder	walking	88	99	W1	Weekday	Mid-day
0	women	adult	walking	88	99	W1	Weekday	Mid-day
0	women	adult	walking	88	99	W1	Weekday	Mid-day
0	men	elder	walking	88	99	W1	Weekday	Mid-day
0	women	elder	walking	88	99	W1	Weekday	Mid-day
0	men	elder	walking	88	99	W1	Weekday	Mid-day
0	men	elder	walking	88	99	W1	Weekday	Mid-day
0	men	elder	walking	88	99	W1	Weekday	Mid-day
0	men	adult	walking	88	99	W1	Weekday	Mid-day
0	women	adult	walking	88	99	W1	Weekday	Mid-day
0	women	child	walking	88	99	W1	Weekday	Mid-day
0	men	adult	walking	88	99	W1	Weekday	Mid-day
0	women	adult	walking	88	99	W1	Weekday	Mid-day
0	women	adult	walking	88	99	W1	Weekday	Mid-day
0	men	adult	walking	88	99	W1	Weekday	Mid-day
0	women	adult	walking	88	99	W1	Weekday	Mid-day
0	women	elder	walking	88	99	W1	Weekday	Mid-day
0	women	adult	walking	88	99	W1	Weekday	Mid-day
0	men	elder	walking	88	99	W1	Weekday	Mid-day
0	women	adult	walking	88	99	W1	Weekday	Mid-day
0	men	adult	walking	88	99	W1	Weekday	Mid-day
0	men	adult	walking	88	99	W1	Weekday	Mid-day
0	men	adult	walking	88	99	W1	Weekday	Mid-day
0	women	elder	walking	88	99	W1	Weekday	Mid-day
0	men	adult	walking	88	99	W1	Weekday	Mid-day
0	women	adult	walking	88	99	W1	Weekday	Mid-day
0	women	elder	walking	88	99	W1	Weekday	Mid-day
0	women	adult	walking	88	99	W1	Weekday	Mid-day
0	women	elder	walking	88	99	W1	Weekday	Mid-day
0	women	elder	walking	88	99	W1	Weekday	Mid-day
0	men	elder	walking	88	99	W1	Weekday	Mid-day
0	women	adult	walking	88	99	W1	Weekday	Mid-day
0	men	adult	walking	88	99	W1	Weekday	Mid-day
0	men	adult	walking	88	99	W1	Weekday	Mid-day
0	men	adult	walking	88	99	W1	Weekday	Mid-day
0	women	elder	walking	88	99	W1	Weekday	Mid-day
0	women	adult	walking	88	99	W1	Weekday	Mid-day
0	men	adult	walking	88	99	W1	Weekday	Mid-day
0	women	elder	walking	88	99	W1	Weekday	Mid-day
0	women	elder	walking	88	99	W1	Weekday	Mid-day
0	women	elder	walking	88	99	W1	Weekday	Mid-day
0	women	elder	walking	88	99	W1	Weekday	Mid-day
0	men	elder	walking	88	99	W1	Weekday	Mid-day
0	women	adult	walking	88	99	W1	Weekday	Mid-day
0	men	adult	walking	88	99	W1	Weekday	Mid-day
0	men	adult	walking	88	99	W1	Weekday	Mid-day
0	women	adult	walking	88	99	W1	Weekday	Mid-day
0	women	adult	walking	88	99	W1	Weekday	Mid-day
0	men	elder	walking	88	99	W1	Weekday	Mid-day
0	men	elder	walking	88	99	W1	Weekday	Mid-day
0	men	elder	walking	88	99	W1	Weekday	Mid-day
0	women	elder	walking	88	99	W1	Weekday	Mid-day
0	women	elder	walking	88	99	W1	Weekday	Mid-day
0	women	elder	walking	88	99	W1	Weekday	Mid-day
0	women	elder	walking	88	99	W1	Weekday	Mid-day
0	men	adult	walking	88	99	W1	Weekday	Mid-day
0	men	adult	walking	88	99	W1	Weekday	Mid-day
0	women	adult	walking	88	99	W1	Weekday	Mid-day
0	women	elder	walking	88	99	W1	Weekday	Mid-day
0	women	elder	walking	88	99	W1	Weekday	Mid-day
0	men	adult	walking	88	99	W1	Weekday	Mid-day
0	men	adult	walking	88	99	W1	Weekday	Mid-day
0	men	adult	walking	88	99	W1	Weekday	Mid-day
0	women	adult	walking	88	99	W1	Weekday	Mid-day
0	men	elder	walking	88	99	W1	Weekday	Mid-day
0	men	elder	walking	88	99	W1	Weekday	Mid-day
0	men	elder	walking	88	99	W1	Weekday	Mid-day
0	women	elder	walking	88	99	W1	Weekday	Mid-day
0	women	elder	walking	88	99	W1	Weekday	Mid-day
0	women	adult	walking	88	99	W1	Weekday	Mid-day
0	men	adult	walking	88	99	W1	Weekday	Mid-day
0	men	adult	walking	88	99	W1	Weekday	Mid-day
0	men	adult	walking	88	99	W1	Weekday	Mid-day
0	women	adult	walking	88	99	W1	Weekday	Mid-day
0	women	elder	walking	88	99	W1	Weekday	Mid-day
0	women	elder	walking	88	99	W1	Weekday	Mid-day
0	men	elder	walking	88	99	W1	Weekday	Mid-day
0	men	elder	walking	88	99	W1	Weekday	Mid-day
0	women	adult	walking	88	99	W1	Weekday	Mid-day
0	men	child	walking	88	99	W1	Weekday	Mid-day
0	men	adult	walking	88	99	W1	Weekday	Mid-day
0	men	adult	walking	88	99	W1	Weekday	Mid-day
0	men	child	walking	88	99	W1	Weekday	Mid-day
0	men	adult	walking	88	99	W1	Weekday	Mid-day
0	women	elder	walking	88	99	W1	Weekday	Mid-day
0	men	elder	walking	88	99	W1	Weekday	Mid-day
0	women	elder	walking	88	99	W1	Weekday	Mid-day
0	women	elder	walking	88	99	W1	Weekday	Mid-day
0	men	adult	walking	88	99	W1	Weekday	Mid-day
0	men	adult	walking	88	99	W1	Weekday	Mid-day
0	men	elder	walking	88	99	W1	Weekday	Mid-day
0	women	adult	walking	88	99	W1	Weekday	Mid-day
0	women	adult	walking	88	99	W1	Weekday	Mid-day
0	men	adult	walking	88	99	W1	Weekday	Mid-day
0	men	adult	walking	88	99	W1	Weekday	Mid-day
0	men	adult	walking	88	99	W1	Weekday	Mid-day
0	women	adult	walking	88	99	W1	Weekday	Mid-day
0	men	elder	walking	88	99	W1	Weekday	Mid-day
0	men	elder	walking	88	99	W1	Weekday	Mid-day
0	women	elder	walking	88	99	W1	Weekday	Mid-day
0	women	elder	walking	88	99	W1	Weekday	Mid-day
0	women	adult	walking	88	99	W1	Weekday	Mid-day
0	women	elder	walking	88	99	W1	Weekday	Mid-day
0	women	elder	walking	88	99	W1	Weekday	Mid-day
0	women	adult	walking	88	99	W1	Weekday	Mid-day
0	women	elder	walking	88	99	W1	Weekday	Mid-day
0	women	elder	walking	88	99	W1	Weekday	Mid-day
0	men	elder	walking	88	99	W1	Weekday	Mid-day
0	men	adult	walking	88	99	W1	Weekday	Mid-day
0	men	elder	walking	88	99	W1	Weekday	Mid-day
0	women	elder	walking	88	99	W1	Weekday	Mid-day
0	men	elder	walking	88	99	W1	Weekday	Mid-day
0	women	adult	walking	88	99	W1	Weekday	Mid-day
0	men	adult	walking	88	99	W1	Weekday	Mid-day
0	women	adult	walking	88	99	W1	Weekday	Mid-day
0	women	adult	walking	88	99	W1	Weekday	Mid-day
0	women	adult	walking	88	99	W1	Weekday	Mid-day
0	women	adult	walking	88	99	W1	Weekday	Mid-day
0	women	adult	walking	88	99	W1	Weekday	Mid-day
0	men	adult	walking	88	99	W1	Weekday	Mid-day
0	men	child	walking	88	99	W1	Weekday	Mid-day
0	men	adult	walking	88	99	W1	Weekday	Mid-day
0	men	adult	walking	88	99	W1	Weekday	Mid-day
0	women	adult	walking	88	99	W1	Weekday	Mid-day
0	men	adult	walking	88	99	W1	Weekday	Mid-day
0	women	adult	walking	88	99	W1	Weekday	Mid-day
0	men	elder	walking	88	99	W1	Weekday	Mid-day
0	women	elder	walking	88	99	W1	Weekday	Mid-day
0	men	elder	walking	88	99	W1	Weekday	Mid-day
0	men	adult	walking	88	99	W1	Weekday	Mid-day
0	women	adult	walking	88	99	W1	Weekday	Mid-day
0	men	elder	walking	88	99	W1	Weekday	Mid-day
0	women	adult	walking	88	99	W1	Weekday	Mid-day
0	women	adult	walking	88	99	W1	Weekday	Mid-day
0	women	elder	walking	88	99	W1	Weekday	Mid-day
0	women	elder	walking	88	99	W1	Weekday	Mid-day
0	men	elder	walking	88	99	W1	Weekday	Mid-day
0	men	adult	walking	88	99	W1	Weekday	Mid-day
0	women	adult	walking	88	99	W1	Weekday	Mid-day
0	men	adult	walking	88	99	W1	Weekday	Mid-day
0	women	elder	walking	88	99	W1	Weekday	Mid-day
0	women	adult	walking	88	99	W1	Weekday	Mid-day
0	men	adult	walking	88	99	W1	Weekday	Mid-day
0	women	adult	walking	88	99	W1	Weekday	Mid-day
0	women	elder	walking	88	99	W1	Weekday	Mid-day
0	men	elder	walking	88	99	W1	Weekday	Mid-day
0	men	elder	walking	88	99	W1	Weekday	Mid-day
0	women	elder	walking	88	99	W1	Weekday	Mid-day
0	women	elder	walking	88	99	W1	Weekday	Mid-day
0	women	adult	walking	88	99	W1	Weekday	Mid-day
0	women	adult	walking	88	99	W1	Weekday	Mid-day
0	men	adult	walking	88	99	W1	Weekday	Mid-day
0	men	adult	walking	88	99	W1	Weekday	Mid-day
0	men	elder	walking	88	99	W1	Weekday	Mid-day
0	men	adult	walking	88	99	W1	Weekday	Mid-day
0	women	adult	walking	88	99	W1	Weekday	Mid-day
0	men	elder	walking	88	99	W1	Weekday	Mid-day
0	women	elder	walking	88	99	W1	Weekday	Mid-day
0	men	elder	walking	88	99	W1	Weekday	Mid-day
0	women	elder	walking	88	99	W1	Weekday	Mid-day
0	men	elder	walking	88	99	W1	Weekday	Mid-day
0	women	elder	walking	88	99	W1	Weekday	Mid-day
0	women	adult	walking	88	99	W1	Weekday	Mid-day
0	women	adult	walking	88	99	W1	Weekday	Mid-day
0	women	adult	walking	88	99	W1	Weekday	Mid-day
0	men	adult	walking	88	99	W1	Weekday	Mid-day
0	men	adult	walking	88	99	W1	Weekday	Mid-day
0	men	adult	walking	88	99	W1	Weekday	Mid-day
0	women	adult	walking	88	99	W1	Weekday	Mid-day
0	women	adult	walking	88	99	W1	Weekday	Mid-day
0	men	adult	walking	88	99	W1	Weekday	Mid-day
0	men	adult	walking	88	99	W1	Weekday	Mid-day
0	women	adult	walking	88	99	W1	Weekday	Mid-day
0	women	adult	walking	88	99	W1	Weekday	Mid-day
0	women	adult	walking	88	99	W1	Weekday	Mid-day
0	men	adult	walking	88	99	W1	Weekday	Mid-day
0	women	adult	walking	88	99	W1	Weekday	Mid-day
0	men	adult	walking	88	99	W1	Weekday	Mid-day
0	men	adult	walking	88	99	W1	Weekday	Mid-day
0	men	adult	walking	88	99	W1	Weekday	Mid-day
0	women	adult	walking	88	99	W1	Weekday	Mid-day
0	women	adult	walking	88	99	W1	Weekday	Mid-day
0	women	adult	walking	88	99	W1	Weekday	Mid-day
0	women	adult	walking	88	99	W1	Weekday	Mid-day
0	women	adult	walking	88	99	W1	Weekday	Mid-day
0	men	elder	walking	88	99	W1	Weekday	Mid-day
0	women	elder	walking	88	99	W1	Weekday	Mid-day
0	women	adult	walking	88	99	W1	Weekday	Mid-day
0	men	elder	walking	88	99	W1	Weekday	Mid-day
0	women	elder	walking	88	99	W1	Weekday	Mid-day
0	men	adult	walking	88	99	W1	Weekday	Mid-day
0	men	elder	walking	88	99	W1	Weekday	Mid-day
0	women	elder	walking	88	99	W1	Weekday	Mid-day
0	men	adult	walking	88	99	W1	Weekday	Mid-day
0	men	adult	walking	88	99	W1	Weekday	Mid-day
0	men	adult	walking	88	99	W1	Weekday	Mid-day
0	women	adult	walking	88	99	W1	Weekday	Mid-day
0	men	adult	walking	88	99	W1	Weekday	Mid-day
0	men	adult	walking	88	99	W1	Weekday	Mid-day
0	men	elder	walking	88	99	W1	Weekday	Mid-day
0	women	elder	walking	88	99	W1	Weekday	Mid-day
0	men	adult	walking	88	99	W1	Weekday	Mid-day
0	women	elder	walking	88	99	W1	Weekday	Mid-day
0	men	elder	walking	88	99	W1	Weekday	Mid-day
0	women	elder	walking	88	99	W1	Weekday	Mid-day
0	men	adult	walking	88	99	W1	Weekday	Mid-day
0	men	adult	walking	88	99	W1	Weekday	Mid-day
0	men	adult	walking	88	99	W1	Weekday	Mid-day
0	women	adult	walking	88	99	W1	Weekday	Mid-day
0	men	adult	walking	88	99	W1	Weekday	Mid-day
0	women	adult	walking	88	99	W1	Weekday	Mid-day
0	women	adult	walking	88	99	W1	Weekday	Mid-day
0	men	adult	walking	88	99	W1	Weekday	Mid-day
0	men	adult	walking	88	99	W1	Weekday	Mid-day
0	women	elder	walking	88	99	W1	Weekday	Mid-day
0	women	elder	walking	88	99	W1	Weekday	Mid-day
0	men	adult	walking	88	99	W1	Weekday	Mid-day
0	women	elder	walking	88	99	W1	Weekday	Mid-day
0	men	elder	walking	88	99	W1	Weekday	Mid-day
0	men	adult	walking	88	99	W1	Weekday	Mid-day
0	women	adult	walking	88	99	W1	Weekday	Mid-day
0	women	adult	walking	88	99	W1	Weekday	Mid-day
0	women	adult	walking	88	99	W1	Weekday	Mid-day
0	women	child	walking	88	99	W1	Weekday	Mid-day
0	women	child	walking	88	99	W1	Weekday	Mid-day
0	women	adult	walking	88	99	W1	Weekday	Mid-day
0	men	adult	walking	88	99	W1	Weekday	Mid-day
0	men	adult	walking	88	99	W1	Weekday	Mid-day
0	men	adult	walking	88	99	W1	Weekday	Mid-day
0	women	elder	walking	88	99	W1	Weekday	Mid-day
0	men	elder	walking	88	99	W1	Weekday	Mid-day
0	men	adult	walking	88	99	W1	Weekday	Mid-day
0	men	elder	walking	88	99	W1	Weekday	Mid-day
0	men	elder	walking	88	99	W1	Weekday	Mid-day
0	men	adult	walking	88	99	W1	Weekday	Mid-day
0	men	adult	walking	88	99	W1	Weekday	Mid-day
0	men	adult	walking	88	99	W1	Weekday	Mid-day
0	men	adult	walking	88	99	W1	Weekday	Mid-day
0	men	adult	walking	88	99	W1	Weekday	Mid-day
0	women	adult	walking	88	99	W1	Weekday	Mid-day
0	women	child	walking	88	99	W1	Weekday	Mid-day
0	men	child	walking	88	99	W1	Weekday	Mid-day
0	women	adult	walking	88	99	W1	Weekday	Mid-day
0	women	elder	walking	88	99	W1	Weekday	Mid-day
0	men	adult	walking	88	99	W1	Weekday	Mid-day
0	men	adult	walking	88	99	W1	Weekday	Mid-day
0	men	adult	walking	88	99	W1	Weekday	Mid-day
0	men	adult	walking	88	99	W1	Weekday	Mid-day
0	men	adult	walking	88	99	W1	Weekday	Mid-day
0	women	elder	walking	88	99	W1	Weekday	Mid-day
0	women	elder	walking	88	99	W1	Weekday	Mid-day
0	women	elder	walking	88	99	W1	Weekday	Mid-day
0	men	adult	walking	88	99	W1	Weekday	Mid-day
0	women	adult	walking	88	99	W1	Weekday	Mid-day
0	men	adult	walking	88	99	W1	Weekday	Mid-day
0	men	adult	walking	88	99	W1	Weekday	Mid-day
0	men	adult	walking	88	99	W1	Weekday	Mid-day
0	men	elder	walking	88	99	W1	Weekday	Mid-day
0	men	elder	walking	88	99	W1	Weekday	Mid-day
0	women	adult	walking	88	99	W1	Weekday	Mid-day
0	women	child	walking	88	99	W1	Weekday	Mid-day
0	men	adult	walking	88	99	W1	Weekday	Mid-day
0	men	adult	walking	88	99	W1	Weekday	Mid-day
0	men	elder	walking	88	99	W1	Weekday	Mid-day
0	women	elder	walking	88	99	W1	Weekday	Mid-day
0	men	adult	walking	88	99	W1	Weekday	Mid-day
0	men	adult	walking	88	99	W1	Weekday	Mid-day
0	women	adult	walking	88	99	W1	Weekday	Mid-day
0	men	adult	walking	88	99	W1	Weekday	Mid-day
0	men	adult	walking	88	99	W1	Weekday	Mid-day
0	men	adult	walking	88	99	W1	Weekday	Mid-day
0	women	elder	walking	88	99	W1	Weekday	Mid-day
0	women	adult	walking	88	99	W1	Weekday	Mid-day
0	men	adult	walking	88	99	W1	Weekday	Mid-day
0	women	adult	walking	88	99	W1	Weekday	Mid-day
0	men	elder	walking	88	99	W1	Weekday	Mid-day
0	men	adult	walking	88	99	W1	Weekday	Mid-day
0	women	adult	walking	88	99	W1	Weekday	Mid-day
0	women	adult	walking	88	99	W1	Weekday	Mid-day
0	men	adult	walking	88	99	W1	Weekday	Mid-day
0	women	adult	walking	88	99	W1	Weekday	Mid-day
0	women	adult	walking	88	99	W1	Weekday	Mid-day
0	men	elder	walking	88	99	W1	Weekday	Mid-day
0	women	adult	walking	88	99	W1	Weekday	Mid-day
0	men	elder	walking	88	99	W1	Weekday	Mid-day
0	men	elder	walking	88	99	W1	Weekday	Mid-day
0	women	adult	walking	88	99	W1	Weekday	Mid-day
0	men	adult	walking	88	99	W1	Weekday	Mid-day
0	men	elder	walking	88	99	W1	Weekday	Mid-day
0	women	elder	walking	88	99	W1	Weekday	Mid-day
0	men	elder	walking	88	99	W1	Weekday	Mid-day
0	men	elder	walking	88	99	W1	Weekday	Mid-day
0	men	adult	walking	88	99	W1	Weekday	Mid-day
0	men	adult	walking	88	99	W1	Weekday	Mid-day
0	men	adult	walking	88	99	W1	Weekday	Mid-day
0	women	adult	walking	88	99	W1	Weekday	Mid-day
0	women	adult	walking	88	99	W1	Weekday	Mid-day
0	women	elder	walking	88	99	W1	Weekday	Mid-day
0	men	adult	walking	88	99	W1	Weekday	Mid-day
0	men	adult	walking	88	99	W1	Weekday	Mid-day
0	men	adult	walking	88	99	W1	Weekday	Mid-day
0	men	adult	walking	88	99	W1	Weekday	Mid-day
0	women	adult	walking	88	99	W1	Weekday	Mid-day
0	women	adult	walking	88	99	W1	Weekday	Mid-day
0	men	adult	walking	88	99	W1	Weekday	Mid-day
0	women	adult	walking	88	99	W1	Weekday	Mid-day
0	men	adult	walking	88	99	W1	Weekday	Mid-day
0	women	elder	walking	88	99	W1	Weekday	Mid-day
0	men	adult	walking	88	99	W1	Weekday	Mid-day
0	women	elder	walking	88	99	W1	Weekday	Mid-day
0	women	adult	walking	88	99	W1	Weekday	Mid-day
0	women	adult	walking	88	99	W1	Weekday	Mid-day
0	women	adult	walking	88	99	W1	Weekday	Mid-day
0	women	adult	walking	88	99	W1	Weekday	Mid-day
0	men	adult	walking	88	99	W1	Weekday	Mid-day
0	women	elder	walking	88	99	W1	Weekday	Mid-day
0	men	elder	walking	88	99	W1	Weekday	Mid-day
0	women	adult	walking	88	99	W1	Weekday	Mid-day
0	women	adult	walking	88	99	W1	Weekday	Mid-day
0	women	elder	walking	88	99	W1	Weekday	Mid-day
0	women	adult	walking	88	99	W1	Weekday	Mid-day
0	women	elder	walking	88	99	W1	Weekday	Mid-day
0	men	elder	walking	88	99	W1	Weekday	Mid-day
0	men	adult	walking	88	99	W1	Weekday	Mid-day
0	men	adult	walking	88	99	W1	Weekday	Mid-day
0	men	adult	walking	88	99	W1	Weekday	Mid-day
0	men	elder	walking	88	99	W1	Weekday	Mid-day
0	women	teen	walking	88	99	W1	Weekday	Mid-day
0	men	adult	walking	88	99	W1	Weekday	Mid-day
0	men	adult	walking	88	99	W1	Weekday	Mid-day
0	women	adult	walking	88	99	W1	Weekday	Mid-day
0	men	adult	walking	88	99	W1	Weekday	Mid-day
0	women	child	walking	88	99	W1	Weekday	Mid-day
0	women	adult	walking	88	99	W1	Weekday	Mid-day
0	women	adult	walking	88	99	W1	Weekday	Mid-day
0	men	adult	walking	88	99	W1	Weekday	Mid-day
0	women	adult	walking	88	99	W1	Weekday	Mid-day
0	women	elder	walking	88	99	W1	Weekday	Mid-day
0	women	elder	walking	88	99	W1	Weekday	Mid-day
0	women	adult	walking	88	99	W1	Weekday	Mid-day
0	women	elder	walking	88	99	W1	Weekday	Mid-day
0	men	adult	walking	88	99	W1	Weekday	Mid-day
0	women	adult	walking	88	99	W1	Weekday	Mid-day
0	women	adult	walking	88	99	W1	Weekday	Mid-day
0	women	elder	walking	88	99	W1	Weekday	Mid-day
0	women	adult	walking	88	99	W1	Weekday	Mid-day
0	women	adult	walking	88	99	W1	Weekday	Mid-day
0	women	adult	walking	88	99	W1	Weekday	Mid-day
0	women	elder	walking	88	99	W1	Weekday	Mid-day
0	men	elder	walking	88	99	W1	Weekday	Mid-day
0	women	adult	walking	88	99	W1	Weekday	Mid-day
0	men	adult	walking	88	99	W1	Weekday	Mid-day
0	men	adult	walking	88	99	W1	Weekday	Mid-day
0	women	adult	walking	88	99	W1	Weekday	Mid-day
0	men	adult	walking	88	99	W1	Weekday	Mid-day
0	men	elder	walking	88	99	W1	Weekday	Mid-day
0	men	adult	walking	88	99	W1	Weekday	Mid-day
0	women	adult	walking	88	99	W1	Weekday	Mid-day
0	women	adult	walking	88	99	W1	Weekday	Mid-day
0	men	adult	walking	88	99	W1	Weekday	Mid-day
0	women	elder	walking	88	99	W1	Weekday	Mid-day
0	men	adult	walking	88	99	W1	Weekday	Mid-day
0	women	adult	walking	88	99	W1	Weekday	Mid-day
0	women	adult	walking	88	99	W1	Weekday	Mid-day
0	women	elder	walking	88	99	W1	Weekday	Mid-day
0	women	adult	walking	88	99	W1	Weekday	Mid-day
0	women	adult	walking	88	99	W1	Weekday	Mid-day
0	women	adult	walking	88	99	W1	Weekday	Mid-day
0	women	adult	walking	88	99	W1	Weekday	Mid-day
0	women	elder	walking	88	99	W1	Weekday	Mid-day
0	men	elder	walking	88	99	W1	Weekday	Mid-day
0	women	elder	walking	88	99	W1	Weekday	Mid-day
0	men	elder	walking	88	99	W1	Weekday	Mid-day
0	women	adult	walking	88	99	W1	Weekday	Mid-day
0	men	elder	walking	88	99	W1	Weekday	Mid-day
0	men	elder	walking	88	99	W1	Weekday	Mid-day
0	women	elder	walking	88	99	W1	Weekday	Mid-day
0	men	elder	walking	88	99	W1	Weekday	Mid-day
0	men	adult	walking	88	99	W1	Weekday	Mid-day
0	men	adult	walking	88	99	W1	Weekday	Mid-day
0	men	adult	walking	88	99	W1	Weekday	Mid-day
0	men	elder	walking	88	99	W1	Weekday	Mid-day
0	women	elder	walking	88	99	W1	Weekday	Mid-day
0	women	elder	walking	88	99	W1	Weekday	Mid-day
0	men	elder	walking	88	99	W1	Weekday	Mid-day
0	women	elder	walking	88	99	W1	Weekday	Mid-day
0	women	adult	walking	88	99	W1	Weekday	Mid-day
0	women	elder	walking	88	99	W1	Weekday	Mid-day
0	women	adult	walking	88	99	W1	Weekday	Mid-day
0	women	elder	walking	88	99	W1	Weekday	Mid-day
0	women	adult	walking	88	99	W1	Weekday	Mid-day
0	women	adult	walking	88	99	W1	Weekday	Mid-day
0	men	adult	walking	88	99	W1	Weekday	Mid-day
0	men	elder	walking	88	99	W1	Weekday	Mid-day
0	women	adult	walking	88	99	W1	Weekday	Mid-day
0	women	adult	walking	88	99	W1	Weekday	Mid-day
0	women	adult	walking	88	99	W1	Weekday	Mid-day
0	women	adult	walking	88	99	W1	Weekday	Mid-day
0	men	adult	walking	88	99	W1	Weekday	Mid-day
0	men	adult	walking	88	99	W1	Weekday	Mid-day
0	women	adult	walking	88	99	W1	Weekday	Mid-day
0	women	adult	walking	88	99	W1	Weekday	Mid-day
0	men	adult	walking	88	99	W1	Weekday	Mid-day
0	men	adult	walking	88	99	W1	Weekday	Mid-day
0	men	adult	walking	88	99	W1	Weekday	Mid-day
0	women	adult	walking	88	99	W1	Weekday	Mid-day
0	women	elder	walking	88	99	W1	Weekday	Mid-day
0	women	adult	walking	88	99	W1	Weekday	Mid-day
0	men	elder	walking	88	99	W1	Weekday	Mid-day
0	men	adult	walking	88	99	W1	Weekday	Mid-day
0	men	adult	walking	88	99	W1	Weekday	Mid-day
0	women	elder	walking	88	99	W1	Weekday	Mid-day
0	women	adult	walking	88	99	W1	Weekday	Mid-day
0	men	elder	walking	88	99	W1	Weekday	Mid-day
0	women	elder	walking	88	99	W1	Weekday	Mid-day
0	women	adult	walking	88	99	W1	Weekday	Mid-day
0	women	adult	walking	88	99	W1	Weekday	Mid-day
0	men	adult	walking	88	99	W1	Weekday	Mid-day
0	men	adult	walking	88	99	W1	Weekday	Mid-day
0	women	adult	walking	88	99	W1	Weekday	Mid-day
0	women	elder	walking	88	99	W1	Weekday	Mid-day
0	men	elder	walking	88	99	W1	Weekday	Mid-day
0	women	adult	walking	88	99	W1	Weekday	Mid-day
0	women	adult	walking	88	99	W1	Weekday	Mid-day
0	women	adult	walking	88	99	W1	Weekday	Mid-day
0	women	elder	walking	88	99	W1	Weekday	Mid-day
0	women	elder	walking	88	99	W1	Weekday	Mid-day
0	men	elder	walking	88	99	W1	Weekday	Mid-day
0	women	adult	walking	88	99	W1	Weekday	Mid-day
0	men	adult	walking	88	99	W1	Weekday	Mid-day
0	women	elder	walking	88	99	W1	Weekday	Mid-day
0	women	adult	walking	88	99	W1	Weekday	Mid-day
0	men	adult	walking	88	99	W1	Weekday	Mid-day
0	men	adult	walking	88	99	W1	Weekday	Mid-day
0	men	adult	walking	88	99	W1	Weekday	Mid-day
0	men	adult	walking	88	99	W1	Weekday	Mid-day
0	men	adult	walking	88	99	W1	Weekday	Mid-day
0	men	adult	walking	88	99	W1	Weekday	Mid-day
0	men	adult	walking	88	99	W1	Weekday	Mid-day
0	women	adult	walking	88	99	W1	Weekday	Mid-day
0	women	adult	walking	88	99	W1	Weekday	Mid-day
0	men	adult	walking	88	99	W1	Weekday	Mid-day
0	men	adult	walking	88	99	W1	Weekday	Mid-day
0	women	elder	walking	88	99	W1	Weekday	Mid-day
0	men	elder	walking	88	99	W1	Weekday	Mid-day
0	women	elder	walking	88	99	W1	Weekday	Mid-day
0	men	adult	walking	88	99	W1	Weekday	Mid-day
0	men	adult	walking	88	99	W1	Weekday	Mid-day
0	women	elder	walking	88	99	W1	Weekday	Mid-day
0	women	adult	walking	88	99	W1	Weekday	Mid-day
0	men	adult	walking	88	99	W1	Weekday	Mid-day
0	women	adult	walking	88	99	W1	Weekday	Mid-day
0	women	adult	walking	88	99	W1	Weekday	Mid-day
0	women	elder	walking	88	99	W1	Weekday	Mid-day
0	men	elder	walking	88	99	W1	Weekday	Mid-day
0	men	adult	walking	88	99	W1	Weekday	Mid-day
0	women	adult	walking	88	99	W1	Weekday	Mid-day
0	women	adult	walking	88	99	W1	Weekday	Mid-day
0	women	elder	walking	88	99	W1	Weekday	Mid-day
0	women	adult	walking	88	99	W1	Weekday	Mid-day
0	women	adult	walking	88	99	W1	Weekday	Mid-day
0	men	adult	walking	88	99	W1	Weekday	Mid-day
0	men	elder	walking	88	99	W1	Weekday	Mid-day
0	women	adult	walking	88	99	W1	Weekday	Mid-day
0	women	adult	walking	88	99	W1	Weekday	Mid-day
0	women	adult	walking	88	99	W1	Weekday	Mid-day
0	men	adult	walking	88	99	W1	Weekday	Mid-day
0	men	elder	walking	88	99	W1	Weekday	Mid-day
0	women	elder	walking	88	99	W1	Weekday	Mid-day
0	men	adult	walking	88	99	W1	Weekday	Mid-day
0	men	adult	walking	88	99	W1	Weekday	Mid-day
0	men	adult	walking	88	99	W1	Weekday	Mid-day
0	men	adult	walking	88	99	W1	Weekday	Mid-day
0	men	adult	walking	88	99	W1	Weekday	Mid-day
0	women	elder	walking	88	99	W1	Weekday	Mid-day
0	women	elder	walking	88	99	W1	Weekday	Mid-day
0	women	elder	walking	88	99	W1	Weekday	Mid-day
0	women	elder	walking	88	99	W1	Weekday	Mid-day
0	men	elder	walking	88	99	W1	Weekday	Mid-day
0	men	elder	walking	88	99	W1	Weekday	Mid-day
0	women	adult	walking	88	99	W1	Weekday	Mid-day
0	men	adult	walking	88	99	W1	Weekday	Mid-day
0	women	elder	walking	88	99	W1	Weekday	Mid-day
0	women	elder	walking	88	99	W1	Weekday	Mid-day
0	women	adult	walking	88	99	W1	Weekday	Mid-day
0	men	adult	walking	88	99	W1	Weekday	Mid-day
0	women	adult	walking	88	99	W1	Weekday	Mid-day
0	men	adult	walking	88	99	W1	Weekday	Mid-day
0	women	elder	walking	88	99	W1	Weekday	Mid-day
0	men	adult	walking	88	99	W1	Weekday	Mid-day
0	men	adult	walking	88	99	W1	Weekday	Mid-day
0	women	elder	walking	88	99	W1	Weekday	Mid-day
0	men	adult	walking	88	99	W1	Weekday	Mid-day
0	women	adult	walking	88	99	W1	Weekday	Mid-day
0	men	adult	walking	88	99	W1	Weekday	Mid-day
0	women	elder	walking	88	99	W1	Weekday	Mid-day
0	women	elder	walking	88	99	W1	Weekday	Mid-day
0	women	adult	walking	88	99	W1	Weekday	Mid-day
0	men	adult	walking	88	99	W1	Weekday	Mid-day
0	women	adult	walking	88	99	W1	Weekday	Mid-day
0	men	adult	walking	88	99	W1	Weekday	Mid-day
0	women	elder	walking	88	99	W1	Weekday	Mid-day
0	women	elder	walking	88	99	W1	Weekday	Mid-day
0	women	elder	walking	88	99	W1	Weekday	Mid-day
0	women	elder	walking	88	99	W1	Weekday	Mid-day
0	women	elder	walking	88	99	W1	Weekday	Mid-day
0	men	adult	walking	88	99	W1	Weekday	Mid-day
0	women	adult	walking	88	99	W1	Weekday	Mid-day
0	men	adult	walking	88	99	W1	Weekday	Mid-day
0	women	adult	walking	88	99	W1	Weekday	Mid-day
0	men	adult	walking	88	99	W1	Weekday	Mid-day
0	women	adult	walking	88	99	W1	Weekday	Mid-day
0	men	adult	walking	88	99	W1	Weekday	Mid-day
0	women	adult	walking	88	99	W1	Weekday	Mid-day
0	women	adult	walking	88	99	W1	Weekday	Mid-day
0	women	adult	walking	88	99	W1	Weekday	Mid-day
0	women	adult	walking	88	99	W1	Weekday	Mid-day
0	men	adult	walking	88	99	W1	Weekday	Mid-day
0	women	adult	walking	88	99	W1	Weekday	Mid-day
0	men	adult	walking	88	99	W1	Weekday	Mid-day
0	men	adult	walking	88	99	W1	Weekday	Mid-day
0	men	adult	walking	88	99	W1	Weekday	Mid-day
0	women	elder	walking	88	99	W1	Weekday	Mid-day
0	men	elder	walking	88	99	W1	Weekday	Mid-day
0	men	elder	walking	88	99	W1	Weekday	Mid-day
0	men	elder	walking	88	99	W1	Weekday	Mid-day
0	men	adult	walking	88	99	W1	Weekday	Mid-day
0	women	elder	walking	88	99	W1	Weekday	Mid-day
0	women	elder	walking	88	99	W1	Weekday	Mid-day
0	women	adult	walking	88	99	W1	Weekday	Mid-day
0	women	adult	walking	88	99	W1	Weekday	Mid-day
0	men	adult	walking	88	99	W1	Weekday	Mid-day
0	women	elder	walking	88	99	W1	Weekday	Mid-day
0	women	teen	walking	88	99	W1	Weekday	Afternoon
0	men	elder	walking	88	99	W1	Weekday	Afternoon
0	men	elder	walking	88	99	W1	Weekday	Afternoon
0	women	elder	walking	88	99	W1	Weekday	Afternoon
0	men	adult	walking	88	99	W1	Weekday	Afternoon
0	women	elder	walking	88	99	W1	Weekday	Afternoon
0	men	adult	walking	88	99	W1	Weekday	Afternoon
0	men	adult	walking	88	99	W1	Weekday	Afternoon
0	men	adult	walking	88	99	W1	Weekday	Afternoon
0	men	adult	walking	88	99	W1	Weekday	Afternoon
0	women	adult	walking	88	99	W1	Weekday	Afternoon
0	men	elder	walking	88	99	W1	Weekday	Afternoon
[truncated: 183,813 more rows]
